# Supplementary material for: An inner membrane complex protein IMC1g in Plasmodium berghei is involved in asexual stage schizogony and parasite transmission
Source: mBio. 2024 Nov 22;16(1):e02652-24. doi: 10.1128/mbio.02652-24 (PMC11708024; doi:10.1128/mbio.02652-24)
Supplement: Table S1 — Global transcriptional analysis of activated gametocytes from PbIMC1gcKD [+]/[−] TMP parasites by RNA-seq. [file mbio.02652-24-s0002.xlsx]

## Sheet: S1A Table
S1 Table. Global transcriptional analysis of activated gametocytes from PbIMC1gcKD [+]/[-] TMP parasites by RNA-seq. (A) Correlation analysis of change in transcripts among biological replicates between [-]TMP and [+]TMP samples. Two biological replicates were prepared from [-]TMP and [+]TMP activated gametocytes, and the extracted mRNA were prepared for RNA-seq analysis.
	[+]TMP Replicate 1	[+]TMP Replicate 2	[-]TMP Replicate 1	[-]TMP Replicate 2
[+]TMP Replicate 1	1	0.99	0.803	0.801
[+]TMP Replicate 2	0.99	1	0.807	0.806
[-]TMP Replicate 1	0.803	0.807	1	0.993
[-]TMP Replicate 2	0.801	0.806	0.993	1

## Sheet: S1B Table
S1 Table. (B) Differentially regulated transcripts identified in activated gametocytes of PbIMC1gcKD [+]/[-] TMP parasites.
geneID	[-]TMP_replicate 1	[-]TMP_replicate 2	[+]TMP_replicate 1	[+]TMP_replicate 2
PBANKA_0514900	188597	192246	427894	437488
PBANKA_0515000	139089	140775	339110	350039
PBANKA_1423300	96167.9	96831.4	25400.2	25725.4
PBANKA_0201600	93566.7	95224.7	20246.9	21561.4
PBANKA_1437600	27671.1	28292.2	77403.1	80312.4
PBANKA_1353800	16255.6	16768.2	76830.7	80326.7
PBANKA_1120400	11243.8	11483.8	80479.8	83998.8
PBANKA_0523900	24304.3	24940.6	61252.8	63112.6
PBANKA_1239000	23562.7	23973.2	60495.4	61793.9
PBANKA_1459500	20478.5	20499.2	63204.5	65357.5
PBANKA_0712600	58370.2	59035.9	18430.4	19276.6
PBANKA_0810700	13950.5	14251.2	69844.8	72924.1
PBANKA_1318600	19568.8	20058.1	61368.4	64474.3
PBANKA_0707100	8844.75	9025.72	68678.1	71907.7
PBANKA_0712900	25078.9	25539.7	50651.2	51114.7
PBANKA_0402700	8477.11	8750	68681.6	71866.7
PBANKA_0301600	14532.8	14907.3	55773.4	57711
PBANKA_0702800	45229.2	45881	19767	20228.4
PBANKA_1436600	12132	12490.4	56661.4	59243.7
PBANKA_0830400	15841.5	16191.5	47868.2	50016.3
PBANKA_0606200	12937.9	13063.3	50658.2	53434.3
PBANKA_1217600	48379.6	47742.7	9634.92	9979.49
PBANKA_0818900	42920.5	43067.7	14517.7	15027.6
PBANKA_1231300	18365.7	18894.5	41999.1	43383.1
PBANKA_1349000	49218.6	48902.6	6370.86	6213.1
PBANKA_0608600	4119.14	4289.95	59302.2	58721.2
PBANKA_0902900	16742.2	17182.2	41599.1	43885.2
PBANKA_1461300	13824.4	13962.4	43846.8	45884.1
PBANKA_0417200	15506.9	15371.9	39404.5	41749.9
PBANKA_0704800	13107	12976.4	42809.6	42306.3
PBANKA_1444800	8626.49	8765.89	46101.4	47172
PBANKA_1245200	14847.7	15284.9	36399.5	37885.2
PBANKA_1320800	5308.82	5460.11	47633.5	49263.2
PBANKA_1400700	37385.3	37865.6	9756.32	10058.4
PBANKA_1117000	35811	35896.3	10999.3	11649.6
PBANKA_0714000	10724.1	10890.3	39908.6	41315.5
PBANKA_1355700	7900.16	7989.21	42651.2	43514.3
PBANKA_0916700	12861	13055.8	36590.2	37573.7
PBANKA_1202000	12424.5	12468	36066.5	37707.9
PBANKA_0720900	14653.6	14712	33240.6	34258.1
PBANKA_0704900	12999.7	13093.2	35017.8	34772.5
PBANKA_0517600	10093.5	10374.4	36323.2	37517.4
PBANKA_1437700	12849.4	12975.5	33051	34029.7
PBANKA_0524800	33499.7	33969.1	7449.63	7915.97
PBANKA_1354900	5309.71	5551.7	39728.3	41164.9
PBANKA_0938400	32191	32887.7	7778	8174.17
PBANKA_1400600	28344.7	28301.5	12000.6	12275.6
PBANKA_0305000	28257	29259.5	10954.2	10773.5
PBANKA_1430300	11663.3	12049.2	30050.6	31658.8
PBANKA_1355900	5988.63	6269.49	33898.5	35668
PBANKA_1016700	25394.7	25113.5	10224.6	10367.8
PBANKA_0943400	5119.18	5047	32560.8	34179.2
PBANKA_1315300	5017.21	5001.2	32666	33286.8
PBANKA_0416000	24608.4	25157.4	9223.3	9514.33
PBANKA_1109300	7683.7	7644.33	28815.7	30076.8
PBANKA_1319500	4255.1	4338.55	33074.1	33735.6
PBANKA_1420600	26965.4	26860.3	6228.64	6408.8
PBANKA_1456900	23407.1	23881.7	9797.95	10034.8
PBANKA_1133300	23094.9	23538.6	10019.9	10151.6
PBANKA_0833000	25696.1	25077	7292.38	7628.06
PBANKA_1352500	8286.58	8105.11	27103.3	28075.8
PBANKA_1216500	26929.6	26758.4	5160.28	5479.5
PBANKA_1117100	24332.9	24772.4	7788.41	8136.26
PBANKA_1333700	4622.74	4881.57	30663.4	30909.8
PBANKA_0907100	5366.96	5534.88	29112.9	29925.2
PBANKA_0823200	8927.94	9244.42	24035.8	25271.5
PBANKA_0601900	26199.7	25296.7	4720.91	4768.43
PBANKA_1451100	8926.15	9038.8	23944.5	24682.3
PBANKA_0927600	3876.73	3951.61	29917.6	28502
PBANKA_1225500	3596.76	3629.17	28723.2	29689.5
PBANKA_1342300	6843.77	7169.54	23778	24576.8
PBANKA_1363600	8304.47	8589.24	21943	22453.9
PBANKA_0941900	21840.8	21586.2	6245.99	6415.97
PBANKA_0932500	6485.08	6366.7	23834.7	24616.8
PBANKA_0524300	20387.3	20517.9	6944.35	7079.91
PBANKA_1443300	20093.9	20563.7	6773.23	6852.45
PBANKA_1365500	19852.4	19724.4	7220.69	7245.89
PBANKA_1317200	2887.42	2860.9	26747.2	27355.5
PBANKA_1128800	7354.52	7230.29	21060.8	22221.3
PBANKA_0712200	8157.78	8227.54	20103.5	20930.3
PBANKA_1365200	21281.8	21633.9	4604.13	4780.73
PBANKA_1422900	7212.3	7472.36	21115.2	21771.5
PBANKA_1414500	8010.19	8132.21	19844.5	20076.8
PBANKA_0926700	20877.5	20396.4	4874.69	5090.15
PBANKA_1317400	18256.6	18222.5	7342.1	7539.95
PBANKA_1320900	20373	19971.2	4833.07	5140.36
PBANKA_1335000	5832.1	5787.23	21685.2	22279.7
PBANKA_1009900	7402.83	7500.4	19510.3	20414.9
PBANKA_1036600	19618	19929.1	5177.63	5337.08
PBANKA_1463300	3942.03	3648.79	24558.5	23741.8
PBANKA_0611600	6985.99	7052.71	20081.5	20242.8
PBANKA_1214300	17998.1	17898.2	7086.57	7135.23
PBANKA_0941800	17706.5	17169.1	6428.67	6776.63
PBANKA_1349100	19062.5	18773	4656.16	4742.82
PBANKA_1110200	6501.18	6812.51	19120.7	19232.5
PBANKA_1219100	6634.46	6722.79	18980.8	18916
PBANKA_0932600	4323.09	4452.57	21166.1	21891.4
PBANKA_0612400	3597.65	3528.23	22743.2	22174.1
PBANKA_1129000	7342	7379.83	17385.2	17809.4
PBANKA_0823100	6831.24	6962.99	17429.1	17947.7
PBANKA_0519100	17516.9	17311.2	4417.98	4515.36
PBANKA_0620300	4230.06	4242.28	20110.4	19918
PBANKA_1127000	16547.2	16910.3	4996.1	5105.52
PBANKA_0701100	18022.2	18157	3239.77	3227.45
PBANKA_0826700	16066.9	16621.5	5107.1	5269.46
PBANKA_0903800	1476.81	1430.92	23408	21909.8
PBANKA_1234200	16066.9	15398	5292.09	5402.65
PBANKA_0706700	6143.38	6099.39	16176.9	17221.3
PBANKA_0614000	16504.3	17216.8	3952.02	3994.87
PBANKA_1329400	5534.23	5532.07	16810.5	16975.4
PBANKA_1134900	2871.32	3041.28	19525.4	19806.3
PBANKA_0504400	2490.27	2469.29	20100	20285.8
PBANKA_1210800	15131.2	15420.5	4461.92	4647.53
PBANKA_1349200	15118.7	15679.3	4310.45	4295.07
PBANKA_1235600	15088.3	14992.4	4311.6	4391.39
PBANKA_1106000	5294.51	5607.78	15377.9	16054.3
PBANKA_1215600	14739.5	14902.7	4175.17	4589.13
PBANKA_1103100	14312.8	14291.4	4767.16	5104.5
PBANKA_0938000	2683.48	2756.22	18808.5	18592.2
PBANKA_1115000	4082.47	4358.18	16799	16629.1
PBANKA_0823400	13624.9	13864.3	5266.66	5290.97
PBANKA_1231700	13519.4	13665.2	5133.69	5260.24
PBANKA_0618600	15088.3	15523.3	3088.31	3162.9
PBANKA_0922100	14116	13910.1	4371.73	4605.52
PBANKA_0812900	4900.03	5161.96	14806.8	15347.3
PBANKA_0821400	5143.34	5218.04	14234.4	14983.6
PBANKA_1028700	4441.16	4381.54	14947.8	15680.3
PBANKA_0812600	3388.34	3364.67	16462.5	16364.7
PBANKA_1354500	13370.9	13503.5	4161.29	4314.54
PBANKA_0522800	13424.6	13576.4	3799.39	3813.52
PBANKA_1007900	3336.46	3332.89	15754.9	15987.7
PBANKA_1445000	4228.27	4308.64	14335	14875
PBANKA_1102200	13900.4	14108.2	3070.96	3033.81
PBANKA_0524200	12810.9	12838.1	4076.89	4172.12
PBANKA_1234800	12650.8	12461.4	4359.01	4506.14
PBANKA_0209300	4681.78	4539.5	13250.5	14099.4
PBANKA_1313200	3693.36	3709.54	15295.8	14080.9
PBANKA_1300700	2067.17	2114.13	16308.7	16538.9
PBANKA_1015400	3614.65	3719.83	14279.5	14774.6
PBANKA_1460700	3300.68	3538.51	14298	15046.1
PBANKA_0939500	4681.78	4782.5	12880.5	13322.7
PBANKA_0800400	12945.1	12665.2	3366.96	3444.67
PBANKA_0505100	12172.3	12147.4	4053.76	4262.29
PBANKA_1439200	2326.58	2297.32	15795.3	15803.3
PBANKA_1334700	4630.79	4759.13	12622.6	13034.8
PBANKA_1342500	1435.66	1423.44	16521.5	16761.2
PBANKA_0302500	12293.9	12567	3461.77	3591.18
PBANKA_1456100	12462.1	12075.4	3590.11	3659.83
PBANKA_1346300	3772.08	3947.87	13048.1	13956.9
PBANKA_1009600	2490.27	2522.56	14580.1	15538.9
PBANKA_0807200	4061	4068.44	13346.4	13047.1
PBANKA_1010600	12116.8	11742.7	3735.8	3921.1
PBANKA_1204200	4035.95	3931.99	13077	13214.1
PBANKA_0418200	11857.4	12009.1	3680.3	3664.95
PBANKA_1117700	11851.1	11927.7	3630.58	3763.31
PBANKA_1360400	4519.87	4459.12	12315.1	12622.9
PBANKA_1020300	3491.21	3637.58	13352.2	13585
PBANKA_0825900	4450.1	4507.72	12350.9	12281.7
PBANKA_0907900	1678.07	1730	14984.8	15127
PBANKA_1334900	1789.88	1766.45	14806.8	14944.6
PBANKA_1407900	1949.1	1987.96	14595.2	14623.9
PBANKA_1113400	3272.95	3517.01	12593.7	13167
PBANKA_0942500	11407.5	11790.4	3016.62	3021.51
PBANKA_0104500	3554.72	3536.64	12201.8	12473.3
PBANKA_1209800	11264.4	11346.4	3085.99	3101.43
PBANKA_1237800	3090.47	3170.26	12681.6	12724.4
PBANKA_0520900	11309.1	11319.3	2836.25	2965.16
PBANKA_1417200	1602.93	1705.7	14153.5	14438.5
PBANKA_1201900	10875.2	10703.4	3394.71	3422.13
PBANKA_0405300	10690.1	10775.3	3361.18	3504.09
PBANKA_0914600	4186.23	4126.39	11055.9	11210
PBANKA_0405400	10878.8	10638	3171.56	3270.49
PBANKA_0622400	1274.65	1252.4	14357	14443.6
PBANKA_1022000	10548.8	10430.5	3401.65	3438.52
PBANKA_1415400	3160.24	3223.54	11752	11857.6
PBANKA_1423600	10525.5	10271.6	2914.87	2907.78
PBANKA_0407700	9923.51	9811.74	3232.84	3364.75
PBANKA_1441100	9884.15	9726.69	3326.49	3306.35
PBANKA_0100600	11072	11157.6	1738.98	1723.36
PBANKA_1419300	2145.89	2097.31	12128.9	12175.2
PBANKA_1104100	3018.91	2940.34	10888.3	11309.4
PBANKA_1018600	9623.85	9675.28	3055.93	3111.67
PBANKA_1228900	3027.86	3040.35	10692.9	11075.8
PBANKA_1145200	2659.33	2635.66	11055.9	11507.2
PBANKA_1030300	9614.91	9546.31	2894.06	3053.27
PBANKA_1218300	2774.72	2897.35	10864	10891.4
PBANKA_1327021	9648.9	9630.42	2642	2618.85
PBANKA_0930300	9264.27	9364.05	2831.62	2883.19
PBANKA_1143400	2966.14	3041.28	10458.2	10198.8
PBANKA_1323800	3120.89	3252.51	9977.16	10006.1
PBANKA_1243500	3014.44	3106.71	9685.79	9871.91
PBANKA_1423500	8756.19	8729.44	2734.5	2858.6
PBANKA_1360100	8924.36	9117.31	2174.88	2343.23
PBANKA_1334300	9089.84	9336.95	1933.23	2110.65
PBANKA_0503300	1314.9	1380.45	11242.1	11408.8
PBANKA_0502500	1704.01	1601.02	10755.3	10662.9
PBANKA_0912500	2067.17	2154.32	10171.4	9829.9
PBANKA_0513600	8206.08	8414.47	2487.06	2512.29
PBANKA_0502650	2704.95	2659.96	8633.62	9001.01
PBANKA_0109800	2014.4	2002.91	9545.89	9303.26
PBANKA_0609500	674.448	669.195	10992.3	10990.8
PBANKA_0204500	2505.48	2677.71	8573.49	8366.79
PBANKA_1444000	8418.97	8588.31	1300.77	1332.99
PBANKA_1229900	2571.67	2594.53	8374.62	8326.83
PBANKA_1417400	1699.54	1773.93	9160.86	9436.46
PBANKA_1301400	7604.09	7737.8	2059.26	2192.62
PBANKA_1145900	7628.24	7515.36	2082.38	2085.04
PBANKA_1202700	1259.45	1240.25	9321.58	9478.47
PBANKA_0937700	7305.33	7300.39	2166.79	2242.82
PBANKA_0603200	7605.88	7603.21	1705.45	1799.18
PBANKA_0708000	7257.92	7479.84	1999.13	1945.69
PBANKA_1439100	2164.67	2241.24	8072.84	7946.71
PBANKA_1421500	1054.61	1065.48	9357.42	9257.16
PBANKA_1233100	7221.24	7215.34	1927.45	1971.31
PBANKA_1364400	1024.19	1102.86	9273.01	9254.08
PBANKA_0409700	1408.83	1371.1	8697.21	8818.63
PBANKA_1319000	513.439	537.412	9647.63	9664.94
PBANKA_0101500	2073.44	2144.97	7598.78	7480.52
PBANKA_1334100	7261.5	7266.74	1342.39	1296.1
PBANKA_0521241	7613.03	6895.7	1336.61	1272.54
PBANKA_1429200	1877.54	1886.08	7287.76	7554.29
PBANKA_1223100	6611.2	6584.46	1759.79	1727.46
PBANKA_0904100	6333.01	6374.17	1782.92	1784.83
PBANKA_0615300	1818.5	1798.23	7258.85	6975.4
PBANKA_1305200	991.098	1015.94	8012.72	7929.29
PBANKA_0827200	6596.89	6868.59	1105.36	1149.59
PBANKA_0316300	6452.87	6581.66	1366.67	1312.5
PBANKA_0416700	6768.63	6983.55	857.927	898.564
PBANKA_1334800	557.269	577.601	8372.31	8007.16
PBANKA_1347000	1246.03	1229.04	7303.94	7398.55
PBANKA_1210200	1526.9	1603.82	6888.85	6930.32
PBANKA_0201500	6224.78	6448.94	1137.74	1177.25
PBANKA_0827400	1017.93	1036.5	7291.23	7465.15
PBANKA_0500700	5809.73	6003.13	1421.01	1346.31
PBANKA_1132300	851.558	787.893	7575.66	7006.14
PBANKA_1028200	1084.13	1075.76	7053.04	6671.09
PBANKA_0926500	651.191	699.103	7365.22	7077.86
PBANKA_0709800	5693.45	5854.52	1074.14	1081.97
PBANKA_0901900	1218.3	1229.04	5922.24	5872.94
PBANKA_0939100	1089.49	1201	5601.96	5607.57
PBANKA_1222500	1229.93	1253.34	5374.19	5584.01
PBANKA_1237600	864.975	891.637	5518.72	5226.43
PBANKA_1436500	879.287	925.283	5270.12	5334.01
PBANKA_1431900	4490.36	4538.56	937.708	933.4
PBANKA_1035200	689.654	686.018	5400.78	5501.01
PBANKA_0704700	1107.38	1063.61	4720.91	4902.66
PBANKA_1115200	760.319	708.449	5223.87	5238.72
PBANKA_0919900	891.81	891.637	4911.69	5100.4
PBANKA_1313100	996.465	984.165	4697.79	4845.28
PBANKA_0939000	1058.19	1043.05	4692.01	4663.93
PBANKA_0310700	1022.41	1036.5	4637.66	4738.72
PBANKA_1126800	749.585	785.089	5011.13	4994.87
PBANKA_1138900	796.099	836.493	4821.5	4787.9
PBANKA_0904200	690.549	725.272	4821.5	5008.19
PBANKA_0408200	956.213	915.002	4532.45	4525.61
PBANKA_0938800	720.962	790.697	4464.23	4514.34
PBANKA_1303900	857.819	902.852	4378.67	4278.68
PBANKA_0815100	746.007	685.083	4597.19	4447.74
PBANKA_0502000	755.847	734.619	4613.38	4332.98
PBANKA_1443700	773.737	725.272	4204.07	4098.35
PBANKA_1009500	747.796	732.75	3963.58	3978.48
PBANKA_1213300	735.273	735.553	3920.8	3847.33
PBANKA_1009200	669.081	697.234	3804.02	3716.18
PBANKA_0412900	223.623	242.069	3871.08	4098.35
PBANKA_0100800	488.393	514.046	3539.24	3572.74
PBANKA_1228300	413.256	352.355	3209.71	3112.7
PBANKA_0312700	414.15	388.806	3075.59	2974.38
PBANKA_0108700	330.962	286.931	2901	2904.71
PBANKA_0928100	10303.7	9865.95	3221.27	3363.72
PBANKA_0617200	7412.67	7502.27	2157.54	2277.66
PBANKA_0705600	556.375	598.163	3486.05	3449.79
PBANKA_1008300	1703.12	1794.49	6258.71	6265.36
PBANKA_0101800	2017.08	2144.97	7136.29	7059.41
PBANKA_0617100	10875.2	10548.2	3714.99	3839.13
PBANKA_0307000	9770.55	9293.96	2988.87	3108.6
PBANKA_1030600	10580.1	10866.9	3684.92	3849.38
PBANKA_1204400	9298.26	9202.36	3150.74	3245.9
PBANKA_0921700	1540.32	1566.44	5684.06	5946.71
PBANKA_0312000	3202.29	3184.28	9149.3	9544.04
PBANKA_0828000	305.917	293.474	2606.16	2597.33
PBANKA_0909500	583.21	575.732	3332.27	3489.75
PBANKA_1302900	3969.76	4207.7	766.585	775.613
PBANKA_1410100	6351.8	6564.84	15655.4	16056.3
PBANKA_1421700	8741.88	9053.76	20324.3	20399.6
PBANKA_1027000	4523.45	4586.23	11684.9	12020.5
PBANKA_0414600	10096.1	10066	3656.02	3737.7
PBANKA_0409400	394.471	385.067	2793.47	2862.7
PBANKA_0934300	8644.38	8920.1	2879.03	2981.55
PBANKA_1326400	28276.7	27932.3	12776.4	13192.6
PBANKA_1101200	7555.78	7812.57	17868.5	18217.2
PBANKA_1318500	8233.81	8730.37	21023.8	21889.3
PBANKA_1423700	5652.3	5738.62	13688.7	13877
PBANKA_0937500	5036	5007.74	12361.3	12362.7
PBANKA_0610300	28212.3	29606.3	12673.5	12814.5
PBANKA_0501400	4465.31	4633.89	1026.74	1048.15
PBANKA_0919100	18464.1	18743.1	7530.57	7930.31
PBANKA_0814200	5988.63	5847.04	1544.73	1378.07
PBANKA_0514300	305.917	296.278	2490.53	2562.5
PBANKA_1206000	1452.66	1506.62	5537.21	5342.2
PBANKA_0923300	8093.37	8193.9	17933.2	18083
PBANKA_1138200	8481.58	8537.84	18551.8	18793
PBANKA_1340100	13496.1	13643.7	5558.03	5692.61
PBANKA_1231800	7876.01	7859.3	2431.56	2606.55
PBANKA_0103200	2684.37	2701.08	7951.44	7737.69
PBANKA_0816800	3425.91	3635.71	9828.01	9978.47
PBANKA_0807600	10747.3	10558.5	4008.67	4122.94
PBANKA_1316100	2739.83	2885.2	8196.56	8339.12
PBANKA_0619100	13189.3	12845.5	4575.23	4932.37
PBANKA_0512000	4479.62	4675.95	11886.1	12416
PBANKA_1364700	1261.24	1148.66	4942.91	4860.65
PBANKA_0808200	5464.46	5633.01	1570.17	1569.67
PBANKA_0616700	1144.06	1152.4	4445.73	4506.14
PBANKA_0205800	384.632	386.002	2624.66	2653.68
PBANKA_0105100	4032.38	4050.68	10432.7	10917
PBANKA_0709100	9080.89	9170.58	3133.4	3321.72
PBANKA_0414400	6041.41	6227.44	1614.11	1766.39
PBANKA_0205400	5544.07	5687.22	1612.95	1641.39
PBANKA_0714300	2222.82	2311.34	7123.57	7594.25
PBANKA_1463000	2656.64	2705.75	7679.72	7571.71
PBANKA_0719800	2967.93	3100.17	8583.9	8976.42
PBANKA_1110500	8343.83	8535.04	3069.81	3042
PBANKA_0602800	7890.32	7963.98	17232.5	17588.1
PBANKA_0107100	6035.15	5901.25	1723.95	1828.89
PBANKA_0921800	5810.63	5860.13	1809.51	1813.52
PBANKA_1327300	5893.82	5977.89	1852.29	1769.46
PBANKA_1139900	4941.18	5270.38	1301.92	1331.96
PBANKA_0619200	7729.32	7806.03	17058	17658.8
novel.422	1475.02	1522.51	5124.44	5142.41
PBANKA_1105400	4502.88	4407.71	1128.49	1154.71
PBANKA_1103500	3450.06	3559.07	723.804	683.4
PBANKA_1452300	5761.43	5931.16	1535.48	1691.6
PBANKA_1338100	9941.4	10262.2	22820.6	24203.9
PBANKA_0804000	7147.9	6873.27	2285.88	2349.38
PBANKA_1143800	5265.88	5457.3	12581	12662.9
PBANKA_1133400	23644.1	23485.4	9915.88	10619.9
PBANKA_1026300	529.54	478.53	2885.97	3019.46
PBANKA_0906400	7025.35	7055.52	2373.75	2465.16
PBANKA_1335900	4337.4	4438.56	1141.21	1140.37
PBANKA_1114100	4499.3	4541.36	11021.2	11520.5
PBANKA_0203600	4420.59	4500.24	10943.8	11437.5
PBANKA_1129800	2933.04	2916.04	8004.62	7806.34
PBANKA_0620400	3018.02	3157.18	8713.4	9307.36
PBANKA_1115300	56517.7	58001.2	108017	111996
PBANKA_0503500	1775.57	1773.93	5864.43	5609.62
PBANKA_0720400	1844.44	1837.48	5699.09	5888.31
PBANKA_0929400	967.842	1066.41	4202.92	4404.71
PBANKA_0830200	16892.5	17486.9	7799.97	7755.11
PBANKA_1035400	27450.2	27796.8	52109.3	53825.7
PBANKA_0211500	6969	7015.33	2432.72	2498.97
PBANKA_1229200	8210.55	7967.72	2946.09	3015.36
PBANKA_1459300	42332.8	42837.8	21380	22186.4
PBANKA_0819000	25185.4	25411.6	46533.9	47437.4
PBANKA_0619300	4938.5	4984.38	1394.42	1471.31
PBANKA_0304400	4181.76	4153.49	1023.27	1093.24
PBANKA_1310400	7033.4	7163	2350.63	2500
PBANKA_0941600	7436.82	7599.47	2753	2633.19
PBANKA_0821200	7042.34	7101.31	15885.5	16798.1
PBANKA_0111000	4476.04	4296.49	1174.74	1139.34
PBANKA_1232600	1372.15	1386.06	4637.66	4749.99
PBANKA_0605800	3163.82	3310.46	8735.36	9266.38
PBANKA_0615500	200.366	209.357	1955.2	1921.1
PBANKA_1214400	1313.12	1433.72	4838.85	4948.76
PBANKA_0703900	10369.9	10495.9	4320.85	4434.42
PBANKA_0207600	244.197	259.827	2031.51	2084.01
PBANKA_0906500	6108.49	6297.53	1914.73	2054.3
PBANKA_0511900	10791.2	11230.5	4172.86	4426.22
PBANKA_1137900	12676.8	12862.4	5418.12	5654.7
PBANKA_1325400	3130.73	3212.32	8047.4	8154.7
PBANKA_1034400	15506.9	15892.4	6938.57	7220.27
PBANKA_1106500	15981.9	15798	30056.4	30678.2
PBANKA_1320100	496.444	534.608	2727.56	2721.31
PBANKA_1330700	2251.44	2197.31	6470.3	6261.26
PBANKA_0109900	3982.28	3830.11	10241.9	9739.74
PBANKA_0824200	463.347	480.4	2611.94	2558.4
PBANKA_0100700	10294.7	10327.7	4154.36	4361.67
PBANKA_1133100	512.545	519.654	2714.84	2638.32
PBANKA_0503600	7843.81	7732.19	2744.9	2940.57
PBANKA_0813300	2902.63	3051.57	7839.28	7767.4
PBANKA_1343300	6491.34	6363.89	2278.94	2319.67
PBANKA_1325200	643.141	672.933	2976.15	3045.08
PBANKA_0402500	3867.79	3998.34	9764.41	10354.5
PBANKA_0110800	5229.21	5053.54	11590.1	11609.6
PBANKA_0603300	7455.6	7414.42	15299.3	15304.3
PBANKA_0929300	3164.72	3288.96	8154.93	8439.53
PBANKA_1416300	10358.2	10123	3878.02	4167
PBANKA_1131400	1696.85	1713.18	5174.16	5100.4
PBANKA_1128100	730.801	722.469	3092.93	3257.17
PBANKA_1424500	1780.94	1769.25	5229.66	5374.99
PBANKA_1309900	7623.77	7860.23	2771.5	2944.67
PBANKA_1225900	723.645	637.417	6818.32	6222.33
PBANKA_0703300	7074.55	7073.28	15039.2	15770.5
PBANKA_1400900	1272.86	1189.78	4241.07	4369.87
PBANKA_1113000	16507	16718.7	7447.32	7868.84
PBANKA_0922500	11815.4	12059.5	5252.78	5424.17
PBANKA_0943600	12936.2	13032.5	5842.46	6061.46
PBANKA_1023100	155.642	140.194	1641.86	1655.73
PBANKA_1364200	10516.6	10533.3	4683.91	4732.57
PBANKA_1324400	7664.02	7602.28	2802.72	2987.7
PBANKA_1357900	1711.17	1870.19	5546.46	5789.95
PBANKA_1453000	1453.55	1436.53	4493.13	4506.14
PBANKA_1131500	1058.19	993.511	3704.58	3771.51
PBANKA_0206300	8078.17	7809.76	2924.12	3113.72
PBANKA_1240700	1121.69	1096.32	3868.77	4135.24
PBANKA_1308200	5967.16	5983.5	2130.94	2212.09
PBANKA_1136700	395.366	434.603	2305.53	2341.18
PBANKA_1233600	14480.1	14600.8	29944.2	32316.5
PBANKA_1343200	667.292	643.96	2882.5	2825.81
PBANKA_0803400	6166.64	6080.7	2221.13	2294.05
PBANKA_0518500	4728.29	4782.5	10683.6	11252
PBANKA_1338900	25734.6	26193	46761.7	48442.5
PBANKA_1103400	6392.94	6403.15	2473.19	2461.06
PBANKA_0300600	440.091	409.368	2282.41	2434.42
PBANKA_1113700	783.576	847.709	3215.49	3241.8
PBANKA_1028400	12001.4	11747.4	5344.12	5533.8
PBANKA_0815400	10125.7	10528.6	20494.3	21191.6
PBANKA_1461400	10783.1	10947.3	4457.29	4779.7
PBANKA_0820000	4611.11	4603.98	1535.48	1485.65
PBANKA_1218900	4574.44	4491.83	1448.76	1486.68
PBANKA_1343700	844.402	854.251	3172.71	3218.23
PBANKA_1039400	5402.74	5377.86	1911.26	1959.01
PBANKA_1226500	5175.54	5203.08	1750.54	1838.11
PBANKA_0410600	7146.11	6786.34	2645.47	2667
PBANKA_1232300	533.118	525.262	2587.66	2465.16
PBANKA_0905000	5124.55	5106.82	1684.64	1789.96
PBANKA_1138600	6265.92	6422.77	13134.8	13000
PBANKA_1415200	2366.83	2412.28	6166.21	6121.92
PBANKA_1353900	184.266	169.168	1615.26	1606.55
PBANKA_1449300	5401.84	5686.29	12118.5	12047.1
PBANKA_1121000	316.651	321.513	1948.26	2000
PBANKA_1135000	4263.15	4335.75	1367.83	1384.22
PBANKA_1225300	161.009	188.795	1653.42	1602.46
PBANKA_1203700	478.554	471.053	2330.97	2514.34
PBANKA_0936000	998.254	1003.79	3435.18	3545.08
PBANKA_0403700	302.339	326.186	1950.57	1951.84
PBANKA_0605100	127.018	97.2015	1529.7	1447.74
PBANKA_0314500	8266.91	7949.96	3158.84	3340.16
PBANKA_0417500	6479.71	6242.39	2395.72	2459.01
PBANKA_0801800	459.77	448.622	2358.72	2241.8
PBANKA_1130500	5330.28	5386.27	1900.85	1979.5
PBANKA_0417600	754.058	736.488	2934.53	2887.29
PBANKA_0506900	1173.58	1222.5	3835.24	3978.48
PBANKA_1101400	10286.7	10166.9	4783.35	4792
PBANKA_1204500	3556.5	3591.78	8227.78	8638.3
PBANKA_1202600	1896.33	1824.4	5142.94	5112.7
PBANKA_1343500	6178.26	5956.39	2307.85	2326.84
PBANKA_0717800	9030.8	8899.54	3850.27	4019.46
PBANKA_0510300	3010.86	2959.97	7255.38	7050.19
PBANKA_1326300	7487.8	7678.92	3097.56	3218.23
PBANKA_0915600	9365.34	9221.99	4200.61	4277.66
PBANKA_1454800	391.788	382.263	2041.91	2143.44
PBANKA_0919200	3621.8	3735.71	1100.74	1026.64
PBANKA_1124000	4400.91	4499.31	10069.7	10801.2
PBANKA_0913400	5829.41	6039.58	2248.88	2290.98
PBANKA_1338300	7257.92	7106.92	2793.47	2970.28
PBANKA_1000600	6800.83	6748.02	2803.87	2834.01
PBANKA_0803500	7727.53	7866.78	3017.78	3257.17
PBANKA_1434400	1783.62	1816.92	4975.28	5300.2
PBANKA_0110000	4782.86	4513.33	1536.64	1551.23
PBANKA_1032100	9745.5	9995.86	4562.51	4382.16
PBANKA_1233700	463.347	439.276	2182.97	2277.66
PBANKA_0905900	932.062	915.002	3255.96	3178.27
PBANKA_1311400	2757.72	2759.03	6825.26	7342.2
PBANKA_1361200	499.127	512.177	2337.91	2290.98
PBANKA_1414800	2812.29	2927.26	6942.04	7284.82
PBANKA_1445700	418.623	391.61	2126.32	2074.79
PBANKA_1457550	2452.7	2260.87	461.338	426.229
PBANKA_0311400	403.416	423.387	2084.69	2111.68
PBANKA_1000041	2165.57	2306.67	380.402	425.204
PBANKA_0931500	2590.45	2554.34	6208.99	6360.64
PBANKA_1242600	4872.3	4946.06	1639.54	1766.39
PBANKA_1108500	433.829	433.668	2215.35	2099.38
PBANKA_1138100	618.989	595.359	2497.47	2552.25
PBANKA_1436300	1825.66	1844.96	4961.41	5276.63
PBANKA_1141700	13136.5	12896	6620.61	6506.14
PBANKA_1026000	3106.57	3098.3	7382.57	7941.58
PBANKA_1109600	358.692	346.748	1979.48	1894.46
PBANKA_0203000	17450.7	17952.4	8517.99	9014.33
PBANKA_1303800	7551.31	7669.57	3391.24	3352.45
PBANKA_1362900	3993.02	4110.5	1269.55	1351.43
PBANKA_1448000	653.875	669.195	2639.69	2572.74
PBANKA_1130200	4313.25	4564.73	1500.79	1412.91
PBANKA_0835600	3721.99	3759.08	1219.83	1156.76
PBANKA_1453300	7846.49	7976.13	14909.7	15140.3
PBANKA_0510100	830.09	769.2	2943.78	3154.71
PBANKA_1144000	4970.7	5116.16	1803.73	1898.56
PBANKA_0315600	5398.27	5325.52	2026.88	2109.63
PBANKA_0214000	332.751	338.336	1852.29	1834.01
PBANKA_0830000	5027.95	5109.62	1809.51	1924.18
PBANKA_0413200	2416.03	2417.89	564.243	506.147
PBANKA_0832600	2921.41	2925.39	807.053	809.425
PBANKA_1122900	5731.02	5819	2221.13	2339.14
PBANKA_1110600	2575.25	2568.36	6060.99	6187.49
PBANKA_1439400	6387.58	6499.41	2719.47	2743.85
PBANKA_1432400	1356.05	1388.86	3945.08	4078.89
PBANKA_1234000	13100.7	12855.8	5652.84	6150.6
PBANKA_0506400	1834.61	1861.78	289.059	320.696
PBANKA_1310800	12234.9	11773.5	5743.02	5922.12
PBANKA_1345500	1188.78	1202.87	3584.33	3645.49
PBANKA_0809100	2532.31	2516.96	618.586	632.171
PBANKA_0918100	3893.73	3739.45	1201.33	1258.19
PBANKA_1410950	540.274	558.908	2332.13	2292
PBANKA_1018500	3708.57	3510.47	1097.27	1129.1
PBANKA_1017300	2878.48	2973.99	6947.82	6722.32
PBANKA_1015000	864.08	870.14	2928.75	2988.72
PBANKA_0303400	3974.23	3968.44	1352.8	1394.46
PBANKA_1336600	813.094	814.062	2810.81	2955.94
PBANKA_1033100	7875.12	7893.88	3640.99	3679.3
PBANKA_1122200	1954.47	1895.43	368.839	336.065
PBANKA_0700721	2413.34	2406.67	566.556	596.31
PBANKA_1017700	4606.64	4634.83	1705.45	1761.27
PBANKA_1019800	4837.42	4851.66	9759.79	10132.2
PBANKA_0921300	3588.71	3539.44	1145.83	1192.62
PBANKA_0403000	4780.17	4709.6	1712.39	1821.72
PBANKA_1438600	2933.04	2881.46	790.866	848.359
PBANKA_0505600	3232.7	3206.71	875.271	981.556
PBANKA_1013100	5905.44	5843.3	2513.66	2487.7
PBANKA_0721100	898.966	871.075	2943.78	2925.2
PBANKA_1102100	958.002	921.545	3409.74	3114.75
PBANKA_1231000	5401.84	5290	1795.63	2019.46
PBANKA_0622000	1662.86	1508.49	4579.85	4473.35
PBANKA_1235200	3094.95	3188.02	975.863	935.449
PBANKA_0616400	1135.11	1180.44	3446.74	3614.75
PBANKA_0316921	1841.76	1834.68	357.277	347.335
PBANKA_0102100	1137.8	1175.76	3480.27	3752.04
PBANKA_0912100	9851.05	9975.3	4894.35	5003.06
PBANKA_0516000	2354.31	2291.71	5558.03	5863.72
PBANKA_0941500	11896.8	11900.6	5879.46	6161.87
PBANKA_1112300	5059.25	5102.14	2047.69	2075.82
PBANKA_1444100	4993.96	5118.97	1994.51	2044.05
PBANKA_1214200	11600.7	11784.7	6122.27	6086.05
PBANKA_0711200	114.495	108.417	1257.98	1154.71
PBANKA_0408400	1032.25	1087.91	3249.02	3277.66
PBANKA_0917900	7157.73	7481.71	3231.68	3300.2
PBANKA_1330900	669.081	640.221	2413.06	2494.87
PBANKA_1212800	1905.27	1967.4	378.089	406.762
PBANKA_1137400	5750.7	5864.8	11145	11434.4
PBANKA_0918000	15825.4	16211.1	8034.68	8505.11
PBANKA_0825700	3218.39	3194.56	6887.7	6960.03
PBANKA_1040100	7455.6	7503.21	13657.5	13887.3
PBANKA_0930000	2711.21	2801.08	792.022	790.982
PBANKA_0919000	3185.29	3197.37	1019.8	1036.88
PBANKA_1021500	2279.17	2303.86	546.9	582.991
PBANKA_0932200	10648	10059.4	4585.63	4876.02
PBANKA_1201800	1127.06	1119.69	3405.12	3284.83
PBANKA_0316100	3779.23	3767.49	1355.11	1355.53
PBANKA_0932400	5327.6	5361.03	2277.79	2220.28
PBANKA_1209400	2005.45	2040.3	4984.53	5336.06
PBANKA_1130400	5502.03	5485.34	2361.03	2355.53
PBANKA_0709400	4480.52	4300.23	1681.17	1612.7
PBANKA_1033900	7590.67	7317.21	3255.96	3430.32
PBANKA_1346700	7736.47	7530.31	3235.15	3489.75
PBANKA_1107600	7171.15	7327.5	3388.93	3419.05
PBANKA_1018100	2034.08	2035.62	4874.69	4884.21
PBANKA_0912700	4271.2	4281.54	1637.23	1672.13
PBANKA_1109900	1876.65	1929.08	4709.35	4992.82
PBANKA_0938300	7594.25	7599.47	3687.24	3671.1
PBANKA_0817900	2463.43	2521.63	662.523	704.917
PBANKA_1130900	753.163	692.56	2557.59	2776.63
PBANKA_0703200	2954.51	2918.85	930.77	943.646
PBANKA_1442200	909.7	915.937	2838.56	2838.11
PBANKA_0503800	371.215	400.956	1822.23	2071.72
PBANKA_0921400	3165.61	3272.14	1099.58	1043.03
PBANKA_1320500	3932.19	4061.9	1521.61	1517.42
PBANKA_1349900	3315.89	3317.93	1137.74	1174.18
PBANKA_1039600	4085.15	4260.04	1483.45	1594.26
PBANKA_1123200	3944.71	3910.49	8023.12	8501.01
PBANKA_1037300	5077.14	5293.74	2177.19	2191.59
PBANKA_1139800	284.449	235.527	1508.89	1590.16
PBANKA_0511700	5611.16	5662.92	10728.7	11285.8
PBANKA_1145800	6460.92	6651.76	3040.9	3052.25
PBANKA_1329300	6801.73	6806.91	3014.31	3204.91
PBANKA_0719700	111.812	117.763	1153.92	1065.57
PBANKA_0618900	2669.17	2715.1	770.053	836.064
PBANKA_1205100	11836.8	12098.8	20949.8	22055.3
PBANKA_0929200	1368.57	1370.17	3600.52	3641.39
PBANKA_1312800	1409.72	1453.35	3719.61	3805.32
PBANKA_1221200	3496.57	3354.39	1227.92	1178.28
PBANKA_0506600	1633.34	1565.5	4028.33	4092.21
PBANKA_1314300	1172.68	1163.61	3222.43	3293.03
PBANKA_0502600	5778.43	5828.35	2561.06	2662.91
PBANKA_1304500	532.223	532.739	2014.16	2178.27
PBANKA_0716000	578.737	574.797	2081.23	2146.51
PBANKA_1205800	3182.61	3134.75	1104.21	1120.9
PBANKA_1303700	3925.93	4189.01	1491.54	1547.13
PBANKA_1110700	1806.88	1922.53	4500.07	4571.71
PBANKA_0519200	4272.99	4266.58	1744.76	1775.61
PBANKA_1359700	1468.76	1616.91	4095.39	4065.57
PBANKA_0905800	3360.61	3525.42	1247.58	1244.87
PBANKA_1426900	1550.16	1664.58	4117.36	4069.66
PBANKA_0524821	2217.45	2263.67	638.242	628.073
PBANKA_1352100	2017.08	1874.87	4815.72	4677.25
PBANKA_0938600	3395.5	3535.7	1252.2	1283.81
PBANKA_0715600	5127.23	5132.05	2127.47	2271.51
PBANKA_1020000	262.981	228.05	1378.23	1443.65
PBANKA_0214700	8829.54	8625.7	4451.51	4544.05
PBANKA_1117500	10445	10008	5179.94	5357.57
PBANKA_1202400	6847.35	6717.18	3105.65	3282.78
PBANKA_1002500	722.75	657.045	2372.6	2356.55
PBANKA_0713300	4107.51	3926.38	1323.89	1502.05
PBANKA_1362400	3145.93	2984.27	1062.58	1028.69
PBANKA_1433100	4001.07	4103.02	1618.73	1657.78
PBANKA_1217100	2566.3	2599.2	823.24	829.917
PBANKA_1240100	2486.69	2510.41	5371.87	5441.59
PBANKA_1312700	3911.62	3939.46	7639.25	7893.43
PBANKA_0806800	111.812	106.548	989.738	1024.59
PBANKA_1011800	2588.66	2598.27	849.834	807.376
PBANKA_0829200	3059.17	2931	972.395	1040.98
PBANKA_1361800	559.953	544.889	1978.32	2049.18
PBANKA_0810200	354.219	351.421	1553.98	1623.97
PBANKA_0201340	2946.46	3212.32	1027.89	994.875
PBANKA_1239200	1509.9	1544.01	300.621	317.622
PBANKA_0817000	1403.46	1439.33	3566.99	3600.4
PBANKA_0304900	10364.5	10395.9	5753.43	5721.3
PBANKA_0524700	805.938	820.605	2474.35	2500
PBANKA_0523700	5728.33	5673.2	2647.78	2718.23
PBANKA_0925600	2657.54	2677.71	831.334	899.589
PBANKA_1323900	1426.72	1441.2	3564.68	3594.26
PBANKA_0939900	1979.51	1906.64	465.963	515.368
PBANKA_0915400	2861.48	3001.1	6151.18	6120.89
PBANKA_0943200	2987.61	2929.13	1054.49	1064.55
PBANKA_1038100	1404.35	1363.62	263.622	239.754
PBANKA_1329100	10710.7	10864.1	17878.9	18406.7
PBANKA_0209700	260.298	225.246	1460.33	1321.72
PBANKA_1410000	7839.34	7715.37	3823.67	4018.44
PBANKA_0703500	1207.57	1088.84	7809.22	6849.37
PBANKA_1012800	3696.05	3760.95	1463.79	1527.66
PBANKA_1441700	2253.23	2457.14	652.117	692.622
PBANKA_1425100	7053.97	7235.9	3376.21	3587.08
PBANKA_1025700	179.793	196.272	1150.45	1181.35
PBANKA_0404200	5456.41	5439.54	2519.44	2603.48
PBANKA_1332900	1488.44	1565.5	294.84	329.917
PBANKA_0904600	177.11	178.514	1146.99	1113.73
PBANKA_1318800	3542.19	3628.23	6984.82	7026.63
PBANKA_0923400	4226.48	4072.18	1705.45	1766.39
PBANKA_1124700	349.747	343.009	1510.04	1516.39
PBANKA_1125900	994.676	1037.44	2820.06	2813.52
PBANKA_1310700	4685.36	4774.09	8929.61	9507.16
PBANKA_0105500	2282.75	2334.7	736.522	685.45
PBANKA_0208000	4915.24	4849.79	2152.91	2253.07
PBANKA_0501100	4722.03	4699.32	1970.23	2119.87
PBANKA_1359600	815.778	863.598	2480.13	2536.88
PBANKA_0107300	4489.46	4526.41	2032.66	1989.75
PBANKA_0210800	1864.12	1780.47	457.87	478.483
PBANKA_0702700	1682.54	1730.93	3963.58	4008.19
PBANKA_1305100	7962.78	8261.19	3843.33	4130.12
PBANKA_1009100	1201.3	1169.22	3080.21	3094.26
PBANKA_1141400	663.714	670.129	2243.1	2119.87
PBANKA_1224900	1237.08	1237.45	3321.87	3148.56
PBANKA_0103300	252.247	283.193	1438.36	1324.79
PBANKA_1441400	4478.73	4538.56	1976.01	2043.03
PBANKA_1435800	3151.3	2945.02	1103.05	1081.97
PBANKA_1032600	4230.06	4367.52	1861.54	1888.32
PBANKA_0600600	580.526	625.267	5337.19	4544.05
PBANKA_0827100	908.805	830.886	2588.81	2582.99
PBANKA_0915100	1770.2	1701.96	419.714	447.745
PBANKA_0711300	567.109	590.686	1963.29	1967.21
PBANKA_0914300	2975.08	3049.7	1070.67	1144.47
PBANKA_1039700	4640.63	4694.64	2141.35	2153.68
PBANKA_0809400	4264.94	4313.31	1932.07	1863.73
PBANKA_0911700	731.695	744.9	2272	2230.53
PBANKA_0303200	2101.16	2144.04	659.055	645.491
PBANKA_1353100	576.948	483.203	2222.29	2009.22
PBANKA_0622700	2021.55	2048.71	572.337	616.802
PBANKA_0306600	693.232	712.188	2173.72	2187.5
PBANKA_0500721	1197.73	1271.1	211.591	218.237
PBANKA_1338600	8209.66	7573.3	3807.49	3864.75
PBANKA_1244600	2763.09	2866.51	1015.18	1036.88
PBANKA_1459900	3727.35	3720.76	1556.29	1596.31
PBANKA_0828100	1718.32	1836.55	4095.39	4176.22
PBANKA_1031800	2721.94	2726.31	781.616	927.252
PBANKA_1143700	97.4998	114.959	908.802	914.957
PBANKA_1336200	1244.24	1240.25	3125.31	3364.75
PBANKA_0923700	3369.56	3284.29	1268.39	1347.33
PBANKA_1007100	2202.24	2195.44	662.523	714.138
PBANKA_1325100	470.503	474.792	1704.29	1733.6
PBANKA_1038800	3298	3234.75	6330.39	6549.17
PBANKA_0721000	1736.21	1725.33	3904.61	3939.54
PBANKA_0303600	8188.19	8414.47	4417.98	4518.43
PBANKA_1203800	1144.95	1095.39	3030.49	2901.63
PBANKA_1227500	396.26	442.08	1622.2	1693.64
PBANKA_0717000	1901.69	1949.64	570.024	554.302
PBANKA_1235100	2187.04	2172.08	700.679	709.015
PBANKA_0814500	3579.76	3583.37	6763.98	6773.55
PBANKA_1402500	1467.86	1450.54	3450.21	3454.91
PBANKA_1336400	2644.12	2518.83	914.583	899.589
PBANKA_0105700	288.027	292.539	1293.83	1406.76
PBANKA_1032400	1303.28	1329.98	3180.81	3278.68
PBANKA_1002100	2744.31	2866.51	5627.4	5805.32
PBANKA_0508300	48.3026	54.2085	748.085	749.999
PBANKA_1208000	538.485	580.405	1863.85	1941.59
PBANKA_1463900	1176.26	1223.43	3006.21	3183.4
PBANKA_1003400	148.486	168.233	1005.93	1023.56
PBANKA_1233400	739.746	723.403	2221.13	2149.59
PBANKA_0711900	50016.5	50645.7	31519	33024.5
PBANKA_1126200	6894.75	7157.39	3632.89	3706.96
PBANKA_0510500	101.078	99.0707	936.551	829.917
PBANKA_1021400	1650.34	1629.06	442.838	386.27
PBANKA_1227000	824.723	817.801	2398.03	2297.13
PBANKA_1211700	2660.22	2603.88	989.738	933.4
PBANKA_1028800	1883.8	1835.61	4081.51	4355.53
PBANKA_1361600	420.412	440.21	1593.29	1584.01
PBANKA_1302200	4397.33	4500.24	1999.13	2093.23
PBANKA_1307200	1396.3	1310.35	293.684	293.032
PBANKA_1010000	3221.07	3196.43	1275.33	1339.14
PBANKA_0909400	249.564	241.134	1199.02	1182.37
PBANKA_1123600	1485.75	1446.81	350.34	361.68
PBANKA_1417500	2643.23	2630.05	987.426	891.392
PBANKA_0403200	911.489	958.93	2511.34	2644.46
PBANKA_1363700	354.219	400.021	1491.54	1542.01
PBANKA_0520600	1976.83	2034.69	617.43	641.392
PBANKA_1108000	311.284	271.977	1326.2	1320.69
PBANKA_1311300	703.966	717.795	2106.66	2307.37
PBANKA_1314900	814.883	865.467	2352.94	2384.22
PBANKA_1234500	5906.34	5765.73	3003.9	2953.89
PBANKA_1430600	3017.13	2985.21	5756.9	5908.8
PBANKA_0513900	1664.65	1820.66	4135.86	3991.8
PBANKA_0823300	525.068	508.438	1717.01	1788.93
PBANKA_1431500	377.476	386.002	1447.61	1510.24
PBANKA_1448400	3497.47	3356.25	1460.33	1393.44
PBANKA_1219500	3562.77	3640.38	1551.67	1588.11
PBANKA_1435200	1197.73	1280.44	3061.71	3077.86
PBANKA_0512700	5760.54	5809.66	2957.65	3010.24
PBANKA_0520100	942.796	980.426	2539.09	2556.35
PBANKA_0807900	456.192	418.714	1610.64	1587.09
PBANKA_0620600	337.224	368.244	1427.95	1410.86
PBANKA_0512900	3841.85	3866.56	1719.32	1763.32
PBANKA_0502200	3353.45	3447.85	1358.58	1457.99
PBANKA_0102900	1273.76	1309.42	3258.27	3077.86
PBANKA_0607000	278.187	304.689	1279.95	1284.83
PBANKA_1452600	2123.53	2136.56	690.273	731.556
PBANKA_1447900	203.05	155.148	1128.49	1068.65
PBANKA_0715400	4033.27	4121.72	1881.2	1892.41
PBANKA_0303900	1086.81	1162.68	2827	2903.68
PBANKA_1308600	15010.5	15294.3	23708.6	24805.3
PBANKA_1233000	2704.95	2752.48	978.176	1067.62
PBANKA_1309800	224.518	225.246	1092.64	1181.35
PBANKA_1311500	2243.39	2269.28	808.209	757.171
PBANKA_0408300	539.379	529	1988.73	1761.27
PBANKA_0404500	1929.42	2020.67	622.055	636.269
PBANKA_1409600	199.472	203.749	1165.49	1040.98
PBANKA_0613700	700.388	704.711	2056.94	2050.2
PBANKA_1031900	4033.27	4106.76	1822.23	1909.83
PBANKA_1204100	1532.27	1481.39	3407.43	3457.99
PBANKA_1009400	1525.11	1453.35	386.183	381.147
PBANKA_1107100	2004.56	2043.1	4211.01	4401.63
PBANKA_0830700	1008.09	1062.67	2646.62	2670.08
PBANKA_1020500	245.091	210.292	1122.71	1192.62
PBANKA_1452800	635.985	689.757	1997.98	2025.61
PBANKA_1211900	1768.41	1763.65	3807.49	3816.59
PBANKA_1456800	4763.18	4904.94	2398.03	2345.28
PBANKA_1450200	10338.6	10613.7	6033.24	6196.71
PBANKA_1226800	354.219	314.97	1367.83	1364.75
PBANKA_0918600	483.921	453.295	1645.32	1600.41
PBANKA_1134200	1174.47	1186.04	248.591	245.901
PBANKA_1404700	4632.58	4672.21	2260.44	2310.45
PBANKA_0306700	3026.96	3159.05	1239.49	1295.08
PBANKA_1331300	185.16	217.769	1054.49	1096.31
PBANKA_0902300	89.4493	107.482	871.802	783.81
PBANKA_1016800	1193.25	1290.72	256.684	270.491
PBANKA_0304800	4770.33	4779.7	2389.94	2387.29
PBANKA_1454100	2205.82	2148.71	753.866	777.663
PBANKA_1243100	920.433	1008.47	2533.31	2655.73
PBANKA_0810900	971.42	958.93	2475.5	2482.58
PBANKA_0820300	2583.3	2655.28	808.209	961.064
PBANKA_1113800	496.444	446.753	1614.11	1657.78
PBANKA_1419700	2172.72	2091.7	731.897	753.072
PBANKA_1325500	150.275	182.253	1037.14	952.867
PBANKA_0718800	5250.68	5197.47	2571.47	2709.01
PBANKA_1228200	1672.7	1642.14	3584.33	3601.43
PBANKA_0414500	2827.49	2858.1	1186.3	1170.08
PBANKA_0828600	4107.51	4113.3	1891.6	1991.8
PBANKA_1332800	252.247	251.415	1137.74	1123.97
PBANKA_0300700	856.924	843.036	2283.57	2242.82
PBANKA_0931300	1882.01	1863.65	3884.95	3999.99
PBANKA_0517800	3162.93	3102.04	1337.77	1368.85
PBANKA_1343400	399.838	404.695	1429.11	1450.82
PBANKA_0513000	1299.7	1276.7	3001.59	2980.53
PBANKA_1135100	9953.92	10012.7	2954.18	3324.79
novel.140	1139.58	1121.56	238.185	239.754
PBANKA_0511500	2817.65	2772.11	1141.21	1164.96
PBANKA_0830900	593.049	667.325	1915.88	1974.38
novel.115	3112.84	3191.76	1315.8	1384.22
PBANKA_1123800	431.146	416.845	1537.79	1455.94
PBANKA_1240600	3899.1	3932.92	6915.45	7030.73
PBANKA_1032300	246.88	248.611	1116.92	1109.63
PBANKA_0719300	3758.66	3831.98	1770.2	1792.01
PBANKA_0208200	2534.1	2626.31	1018.64	1021.51
PBANKA_0924400	1769.31	1801.97	549.212	584.015
PBANKA_0706600	25.9403	40.1891	627.836	633.196
PBANKA_0836700	1288.96	1328.11	324.902	329.917
PBANKA_1212700	393.577	430.864	1453.39	1479.51
PBANKA_1450800	296.972	277.585	1297.3	1178.28
PBANKA_0510800	199.472	185.057	966.613	1038.93
PBANKA_1307300	2195.98	2203.86	675.242	789.958
PBANKA_1136200	2838.23	2770.24	1037.14	1156.76
PBANKA_1427100	1796.14	1819.72	3751.99	3886.26
PBANKA_1357800	590.366	586.947	1775.98	1764.34
PBANKA_0616300	1071.6	1083.24	221.997	223.36
PBANKA_0110100	1036.72	1055.2	2674.37	2537.91
PBANKA_1444200	429.357	397.218	1483.45	1439.55
PBANKA_0208300	1988.46	2071.14	704.148	716.187
PBANKA_0311500	1345.32	1383.25	3057.09	3176.22
PBANKA_0911200	1625.29	1636.54	505.275	495.901
PBANKA_1313700	5044.94	5120.83	2515.97	2655.73
PBANKA_1320200	689.654	611.248	1936.7	1985.65
PBANKA_0315200	1729.95	1732.8	546.9	563.524
PBANKA_0503200	1191.46	1301.94	2954.18	3057.37
PBANKA_0623200	3240.75	3282.42	1454.55	1478.48
PBANKA_1401600	3253.27	3369.34	1452.23	1498.97
PBANKA_1453600	1947.31	1957.11	650.961	694.671
PBANKA_0415700	2526.05	2577.71	4857.35	4985.65
PBANKA_0919300	2643.23	2644.07	1082.24	1104.51
PBANKA_0306800	5485.93	5513.38	2899.84	2978.48
PBANKA_0408600	1922.27	1930.94	682.179	657.786
PBANKA_0928200	415.939	441.145	1460.33	1464.14
PBANKA_1032900	1852.5	1936.55	632.461	651.638
PBANKA_1001400	1552.84	1603.82	3405.12	3406.76
PBANKA_1420000	1622.61	1678.59	526.087	504.097
PBANKA_1038000	1679.86	1765.52	536.494	559.425
PBANKA_0700561	2011.72	2063.66	604.712	714.138
PBANKA_0902500	703.966	752.377	2004.91	2030.73
PBANKA_0403800	3801.6	3732.91	1779.45	1822.74
PBANKA_0901200	1850.71	1782.34	601.243	615.778
PBANKA_1315400	3676.37	3750.67	1785.23	1762.29
PBANKA_0518100	56.3531	47.6661	617.43	631.146
PBANKA_1450700	3893.73	4005.82	1794.48	1922.13
PBANKA_0825500	344.38	335.532	1322.73	1246.92
PBANKA_0815500	311.284	296.278	1247.58	1177.25
PBANKA_0824400	7053.97	7015.33	11572.8	12396.5
PBANKA_1404100	1555.52	1569.24	471.744	488.729
PBANKA_0500950	1920.48	1981.41	705.304	658.81
PBANKA_0510400	924.011	949.584	2309	2432.37
PBANKA_1205000	4105.72	3959.09	1974.85	1978.48
PBANKA_1364500	1752.31	1825.33	610.493	593.237
PBANKA_1426500	819.356	840.232	2145.97	2147.54
PBANKA_1134700	2572.56	2530.98	1068.36	1052.25
PBANKA_1128900	1065.34	1050.52	2498.63	2555.32
PBANKA_0713200	1019.72	1087.91	2520.59	2637.29
PBANKA_1449500	9190.92	9345.36	5552.25	5655.73
PBANKA_1430900	680.709	669.195	1863.85	1875
PBANKA_1028500	2738.94	2895.48	1211.74	1159.83
PBANKA_0903100	222.729	200.011	1007.08	982.58
PBANKA_1432200	12334.2	12438	18662.8	19365.7
PBANKA_1013300	419.517	445.818	1445.3	1429.3
PBANKA_0815200	3701.41	3713.28	1732.04	1820.69
PBANKA_0406500	3674.58	3709.54	1749.39	1813.52
PBANKA_0206000	4219.32	4420.8	2143.66	2172.13
PBANKA_1414000	2512.63	2707.62	1015.18	1065.57
PBANKA_1237900	4994.85	5281.59	2476.66	2655.73
PBANKA_0213800	1715.64	1770.19	3598.21	3600.4
PBANKA_0206500	3611.96	3528.23	1728.57	1692.62
PBANKA_1353400	144.013	154.214	861.396	819.671
PBANKA_1456400	1874.86	1875.8	664.836	679.302
PBANKA_0822900	466.031	464.511	1492.7	1468.24
PBANKA_0819450	1042.98	1090.71	2503.25	2597.33
PBANKA_0106300	1133.32	1106.6	2862.84	2611.68
PBANKA_1210700	5929.6	5948.92	3253.65	3354.5
PBANKA_0316200	1539.42	1606.63	3305.68	3414.95
PBANKA_0511800	3787.28	3968.44	1769.04	1894.46
PBANKA_0311100	2405.29	2243.11	887.989	913.933
PBANKA_0910100	1258.55	1351.47	345.715	355.532
PBANKA_0921600	239.724	212.161	1018.64	1012.29
PBANKA_1214700	2612.81	2626.31	4840	4918.02
PBANKA_0819400	572.476	629.006	1740.14	1772.54
PBANKA_1210900	3323.04	3407.66	5941.9	6137.28
PBANKA_1004500	122.546	121.502	751.553	770.49
PBANKA_1330600	1331.9	1340.26	360.746	390.368
PBANKA_0800300	425.779	454.23	1421.01	1447.74
PBANKA_0619700	2246.07	2360.87	926.145	893.441
PBANKA_0507100	4431.32	4320.79	1970.23	2192.62
PBANKA_1458300	1336.37	1447.74	3075.59	3224.38
PBANKA_1012500	765.686	818.735	2054.63	2225.41
PBANKA_0112600	2054.65	1943.09	723.804	740.777
PBANKA_0818400	59.0366	62.6202	624.368	594.261
PBANKA_1233200	1572.52	1589.8	3292.96	3316.59
PBANKA_1449000	5440.31	5391.88	8840.58	8840.15
PBANKA_1459400	2002.77	2056.18	3977.45	4022.53
PBANKA_1216200	1711.17	1730.93	603.555	581.966
PBANKA_1025000	4149.55	4040.4	2032.66	2098.36
PBANKA_1319700	414.15	386.002	1355.11	1345.28
PBANKA_1305000	7099.59	6739.61	3880.33	3923.15
PBANKA_1024400	1227.24	1307.55	2828.15	3006.14
PBANKA_0707200	462.453	432.733	1451.08	1426.23
PBANKA_1241900	3614.65	3450.65	1501.95	1665.98
PBANKA_1307600	3380.29	3478.69	1641.86	1657.78
PBANKA_0617000	974.998	976.688	2321.72	2329.91
PBANKA_1318100	5777.53	5761.99	3113.74	3268.44
PBANKA_0831100	498.233	515.915	1510.04	1564.55
PBANKA_0502800	400.733	360.767	1368.98	1295.08
PBANKA_1327061	1248.71	1291.66	354.964	355.532
PBANKA_1016900	2024.24	2063.66	787.397	795.081
PBANKA_1315200	1271.07	1266.42	364.214	350.409
PBANKA_1407400	581.421	583.209	1759.79	1635.24
PBANKA_0905600	2865.96	2744.07	5123.28	5243.84
PBANKA_0522600	515.228	467.315	1500.79	1577.87
PBANKA_0911300	985.731	978.557	212.747	220.286
PBANKA_0517000	10146.2	10440.7	6003.18	6351.42
PBANKA_0315410	2523.37	2594.53	1108.83	1104.51
PBANKA_0304100	254.036	272.912	1133.11	1037.91
PBANKA_0602700	8704.31	8796.73	4875.85	5252.04
PBANKA_0406800	2162.88	2177.69	842.896	886.269
PBANKA_1453900	2730.89	2797.35	5013.44	5244.87
PBANKA_0201250	1449.97	1514.1	457.87	476.434
PBANKA_1010800	2361.46	2292.65	931.926	977.457
PBANKA_0911500	632.407	634.613	1752.85	1726.43
PBANKA_0613400	1196.83	1179.5	319.121	322.745
PBANKA_0505700	1308.64	1396.34	2938	2992.82
PBANKA_0816300	1329.22	1289.79	2895.22	2821.72
PBANKA_1361900	1074.29	1081.37	271.715	263.319
PBANKA_1004800	2397.24	2387.04	1005.93	1028.69
PBANKA_0620500	1160.16	1198.19	319.121	316.598
PBANKA_0811000	2029.61	2070.2	801.272	813.523
PBANKA_0805700	8798.24	8848.14	13378.8	13778.7
PBANKA_1362800	171.743	144.868	866.021	815.572
PBANKA_0700100	788.049	795.37	139.905	134.221
PBANKA_1326100	551.902	557.039	1597.92	1568.64
PBANKA_1120700	5393.79	5030.18	2655.87	2778.68
PBANKA_1414200	2126.21	2139.37	787.397	872.949
PBANKA_1110300	355.114	419.649	1318.11	1395.49
PBANKA_0523800	1771.99	1740.28	543.431	636.269
PBANKA_0813000	6312.44	6655.5	3601.68	3710.03
PBANKA_0920500	1685.23	1730	3476.8	3400.61
PBANKA_0412800	2800.66	2815.1	1268.39	1311.47
PBANKA_1401300	5314.18	5074.1	2806.19	2859.63
PBANKA_1348400	4568.18	4425.47	2415.38	2386.27
PBANKA_0416900	1232.61	1248.66	344.558	366.803
PBANKA_0613300	3864.21	3827.31	1934.38	2002.05
PBANKA_1407600	8228.44	7939.68	4642.29	4878.07
PBANKA_1449800	1245.13	1181.37	2689.41	2954.91
PBANKA_1328400	5815.99	5705.91	3327.65	3247.95
PBANKA_1352600	1687.01	1730.93	3394.71	3594.26
PBANKA_0804300	220.045	211.226	956.207	910.859
PBANKA_1131000	3346.3	3275.88	1565.54	1642.42
PBANKA_1304700	1323.85	1359.89	425.495	390.368
PBANKA_0800600	1776.46	1785.14	655.586	675.204
PBANKA_0110300	820.25	872.009	171.123	152.664
PBANKA_1403300	252.247	259.827	989.738	1033.81
PBANKA_0930700	2019.77	2063.66	825.553	819.671
PBANKA_1348700	885.548	952.387	2304.38	2185.45
PBANKA_1016100	1325.64	1434.66	411.62	429.303
PBANKA_0711100	1460.71	1526.25	480.994	506.147
PBANKA_0826500	6817.83	6835.88	3878.02	4088.11
PBANKA_1208200	543.852	485.073	1579.42	1512.29
PBANKA_0813900	2130.68	2172.08	907.645	865.777
PBANKA_1223600	1672.7	1699.16	574.649	626.023
PBANKA_1210100	1618.14	1623.45	490.244	576.843
PBANKA_0904700	4089.62	3867.5	2045.38	2025.61
PBANKA_1132900	2721.94	2864.64	1278.8	1280.74
PBANKA_1034500	131.49	139.26	741.147	734.63
PBANKA_0912400	1169.1	1137.44	2615.41	2511.27
PBANKA_1318400	2204.93	2150.58	812.834	912.908
PBANKA_0907000	438.302	486.942	1394.42	1484.63
PBANKA_1354600	92.1328	104.679	635.93	682.376
PBANKA_0521200	551.902	544.889	1515.83	1597.33
PBANKA_1463700	232.568	252.35	965.457	985.654
PBANKA_0512500	760.319	741.161	1860.38	1961.06
PBANKA_1457700	38.4632	34.5813	530.712	481.557
PBANKA_1360500	3206.76	3204.84	1587.51	1580.94
PBANKA_1104300	1449.08	1468.3	432.432	495.901
PBANKA_1214800	687.865	617.79	1907.79	1751.02
PBANKA_1039000	295.183	347.682	1172.42	1165.98
PBANKA_0717400	1564.47	1493.54	534.181	507.171
PBANKA_1244400	2393.66	2404.8	1023.27	1073.77
PBANKA_1458800	231.674	254.219	1062.58	954.916
PBANKA_1019100	516.123	546.758	1530.86	1505.12
PBANKA_0822300	1158.37	1208.48	302.934	347.335
PBANKA_1405000	645.824	675.737	1732.04	1736.68
PBANKA_0405500	6975.26	7077.01	4234.14	4272.53
PBANKA_1245150	658.347	641.156	1734.35	1690.57
PBANKA_1453400	2551.99	2587.05	4590.26	4677.25
PBANKA_0930600	1883.8	1807.57	706.46	719.261
PBANKA_1429600	1910.64	2044.03	767.741	784.835
PBANKA_1235300	2696	2582.38	1180.52	1217.21
PBANKA_0705200	2768.46	2733.79	1196.7	1301.23
PBANKA_1227200	572.476	613.117	1629.14	1611.68
PBANKA_1434600	418.623	354.225	1323.89	1281.76
PBANKA_1037800	828.301	847.709	1988.73	2050.2
PBANKA_1115700	1835.5	1804.77	3494.15	3696.71
PBANKA_1347200	932.956	1013.14	2278.94	2266.39
PBANKA_0806200	2159.31	2158.99	884.521	937.498
PBANKA_1422600	796.099	872.944	157.248	173.155
PBANKA_1408300	824.723	816.866	171.123	169.057
PBANKA_1023400	2638.75	2756.22	1244.11	1254.1
PBANKA_0913200	2050.18	2114.13	861.396	878.072
PBANKA_1423400	1458.92	1483.26	487.932	520.491
PBANKA_0404400	4499.3	4316.12	2361.03	2407.78
PBANKA_1344600	2923.2	2901.09	1418.7	1411.88
PBANKA_0936900	3723.78	3642.25	1784.07	1927.25
PBANKA_0819300	3484.95	3515.14	1828.01	1778.69
PBANKA_0407300	874.814	867.336	2032.66	2056.35
PBANKA_0413400	451.719	490.68	1366.67	1443.65
PBANKA_1108700	848.874	731.815	2202.63	2020.49
PBANKA_1000031	1011.67	1052.39	278.653	271.516
PBANKA_0813400	2582.4	2625.37	1215.2	1218.24
PBANKA_0940300	643.141	698.168	1728.57	1759.22
PBANKA_0207200	2534.99	2661.82	1197.86	1187.5
PBANKA_0215800	656.558	656.11	101.749	100.41
PBANKA_0619900	2613.71	2755.29	1238.33	1250
PBANKA_1107700	975.892	1052.39	2425.78	2282.78
PBANKA_0828900	103.761	84.1167	615.118	638.319
PBANKA_1449900	572.476	556.105	1521.61	1544.05
PBANKA_1351900	3802.49	3784.31	2043.07	1983.6
PBANKA_0301300	8020.03	8026.6	11956.6	12253.1
PBANKA_1215500	2691.53	2549.67	1140.05	1219.26
PBANKA_1324600	1068.02	1117.82	275.184	315.573
PBANKA_1446100	377.476	339.27	1232.55	1160.86
PBANKA_0808500	1065.34	1087.91	243.966	303.278
PBANKA_1418100	118.073	102.809	653.273	657.786
PBANKA_1451200	591.26	609.378	1579.42	1598.36
PBANKA_1245100	309.495	315.905	1054.49	1099.38
PBANKA_0923000	508.072	508.438	1446.45	1411.88
PBANKA_1441800	2043.02	2120.67	860.24	725.409
PBANKA_0605500	172.637	177.58	800.115	785.859
PBANKA_0707800	1813.14	1865.52	746.929	731.556
PBANKA_1304400	222.729	242.069	914.583	919.056
PBANKA_1420700	154.747	170.103	856.771	747.95
PBANKA_1409100	1166.42	1191.65	363.058	358.606
PBANKA_1126500	2933.94	3042.22	1461.48	1477.46
PBANKA_0809000	505.389	476.661	1468.42	1377.05
PBANKA_0606300	67.087	71.9665	541.119	548.155
PBANKA_0717900	2541.26	2597.34	1222.14	1178.28
PBANKA_1018800	987.52	878.552	2201.47	2238.73
PBANKA_1017900	222.729	271.043	1037.14	957.99
PBANKA_0514500	2534.1	2560.88	1203.64	1192.62
PBANKA_0917500	442.774	434.603	1312.33	1283.81
PBANKA_1421600	464.242	497.223	1397.89	1368.85
PBANKA_1365680	756.741	781.35	163.029	144.467
PBANKA_0108900	1393.62	1421.57	457.87	502.048
PBANKA_1419800	1972.36	1940.29	756.178	830.941
PBANKA_1305700	1848.02	1832.81	3501.08	3823.76
PBANKA_1464000	1984.88	1939.36	812.834	831.966
PBANKA_1114600	2244.28	2290.78	4167.08	4074.79
PBANKA_1344100	798.782	768.265	1906.63	1865.78
PBANKA_0614300	1215.62	1198.19	373.464	386.27
PBANKA_1316400	2890.11	2812.3	1326.2	1409.83
PBANKA_1417600	2386.51	2516.02	1130.8	1077.87
PBANKA_1014700	1251.4	1243.06	398.901	407.786
PBANKA_1430400	2187.04	2166.47	801.272	938.523
PBANKA_1137300	746.902	700.972	1826.85	1776.64
PBANKA_1114200	4300.72	4314.25	6911.98	6955.93
PBANKA_0938900	530.434	532.739	1433.73	1484.63
PBANKA_0605600	802.36	714.057	2001.44	1877.05
PBANKA_0705300	1407.04	1501.95	493.713	516.393
PBANKA_1231600	504.494	489.746	1754.01	1440.57
PBANKA_0410300	3706.78	3541.31	1892.76	1896.51
PBANKA_1404900	3525.2	3486.17	1774.82	1866.8
PBANKA_1126400	2638.75	2811.37	1183.99	1288.93
PBANKA_0317081	864.08	896.31	208.123	214.139
PBANKA_1332400	3467.95	3584.3	1727.42	1856.55
PBANKA_1232000	47.4081	30.8428	475.213	479.507
PBANKA_1112700	1442.82	1419.7	2939.15	2842.21
PBANKA_0615600	378.371	392.544	1173.58	1224.38
PBANKA_0801100	505.389	553.301	1451.08	1496.92
PBANKA_1226600	2431.23	2539.39	1108.83	1168.03
PBANKA_0104100	799.677	809.389	1880.04	2066.59
PBANKA_0936500	2221.92	2246.85	1019.8	986.679
PBANKA_0109400	1157.47	1159.88	369.996	332.991
PBANKA_1345800	434.724	411.237	1239.49	1306.35
PBANKA_1146741	1548.37	1562.7	526.087	594.261
PBANKA_1006200	68.876	70.0972	530.712	533.811
PBANKA_1146000	1461.6	1468.3	545.743	492.827
PBANKA_1028300	4375.86	4634.83	2413.06	2498.97
PBANKA_0931200	7262.39	7464.89	4602.98	4573.76
PBANKA_1021100	883.759	883.225	2097.41	1991.8
PBANKA_1408100	966.947	1043.98	276.34	264.344
PBANKA_1326800	2170.93	2130.02	920.364	969.261
PBANKA_0110500	381.949	429.93	1294.98	1227.46
PBANKA_1207200	3128.94	3173.07	1641.86	1569.67
PBANKA_1146781	2447.33	2491.72	1071.83	1173.15
PBANKA_0101000	907.016	902.852	231.247	231.557
PBANKA_0614100	2203.14	2166.47	998.988	954.916
PBANKA_0515300	1403.46	1372.97	2853.59	2755.12
PBANKA_1358900	692.338	694.43	1675.39	1766.39
PBANKA_1308900	1823.87	1835.61	735.366	774.589
PBANKA_1331100	1827.45	1870.19	749.241	783.81
PBANKA_0702400	908.805	790.697	2092.79	2053.28
PBANKA_0801300	1653.92	1764.58	669.461	672.13
PBANKA_1430100	2339.99	2386.11	1119.24	1070.69
PBANKA_0926900	1280.91	1296.33	2611.94	2631.14
PBANKA_1306900	631.512	643.96	1582.89	1741.8
PBANKA_0202700	138.646	167.299	731.897	734.63
PBANKA_0524400	1160.16	1093.52	289.059	349.385
PBANKA_0523600	1628.87	1579.52	3064.03	3221.31
PBANKA_0901300	65.298	71.9665	507.588	529.712
PBANKA_0713500	305.917	297.212	1044.08	991.802
PBANKA_0923900	991.098	989.773	282.122	282.786
PBANKA_1232100	4068.16	4078.72	2266.22	2305.32
PBANKA_1429400	3599.44	3674.03	1980.63	1970.28
PBANKA_0835800	1839.97	1928.14	801.272	788.933
PBANKA_0605900	366.742	410.302	1166.64	1257.17
PBANKA_1019400	6013.68	5861.06	3568.14	3633.19
PBANKA_1358300	472.292	449.557	1296.14	1302.25
PBANKA_0907500	415.045	470.119	1285.73	1313.52
PBANKA_1038600	123.44	106.548	611.649	668.032
PBANKA_0608100	2348.94	2306.67	1109.99	1044.06
PBANKA_1033700	119.862	107.482	637.086	611.679
PBANKA_1424100	701.283	657.979	135.28	116.803
PBANKA_0901400	4459.05	4364.72	2361.03	2530.73
PBANKA_0621800	822.934	857.99	2016.48	1896.51
PBANKA_1009300	2050.18	1928.14	871.802	810.449
PBANKA_1011400	946.374	973.884	2078.91	2148.56
PBANKA_1115500	2359.67	2455.27	1100.74	1153.69
PBANKA_1410700	851.558	829.951	175.748	215.164
PBANKA_0504000	1305.96	1320.63	2791.15	2607.58
PBANKA_1451600	1242.45	1301	2576.09	2601.43
PBANKA_1403200	1339.06	1347.74	498.338	452.868
PBANKA_0404700	6392.94	6166.69	3807.49	3877.04
PBANKA_0414900	272.82	240.2	918.051	942.621
PBANKA_1000200	974.998	939.303	256.684	276.639
PBANKA_1116800	1351.58	1206.61	2736.81	2687.5
PBANKA_0500741	1900.8	1914.12	781.616	846.31
PBANKA_1359500	2390.09	2498.26	4261.89	4487.7
PBANKA_1228500	344.38	309.362	1075.3	1047.13
PBANKA_0410800	1336.37	1311.29	486.775	457.991
PBANKA_0924700	791.626	814.997	1877.73	1825.82
PBANKA_0213500	633.301	588.817	1529.7	1587.09
PBANKA_0837201	1321.17	1303.81	410.464	476.434
PBANKA_1213600	1502.75	1511.3	2888.28	2924.18
PBANKA_0405600	583.21	617.79	1520.45	1528.69
PBANKA_1120200	585.893	583.209	1495.01	1479.51
PBANKA_1428000	245.986	226.18	920.364	852.458
PBANKA_0927700	106.445	114.959	620.899	591.187
PBANKA_1030100	1011.67	1052.39	2179.51	2247.95
PBANKA_1229500	571.581	574.797	1453.39	1481.55
PBANKA_0307800	5272.14	5420.85	8260.15	8736.66
PBANKA_0902400	162.798	125.24	737.679	695.696
PBANKA_1017200	1751.42	1772.06	729.585	607.581
PBANKA_0819200	4598.59	4574.08	2547.19	2699.79
PBANKA_1331900	5180.9	5362.9	3127.62	3157.78
PBANKA_0720600	1605.62	1616.91	565.399	654.712
PBANKA_0909100	1803.3	1782.34	771.21	762.294
PBANKA_0208400	702.177	638.352	1645.32	1676.23
PBANKA_1221000	668.186	667.325	139.905	118.852
PBANKA_1432300	1540.32	1615.04	2995.81	3195.69
PBANKA_1335300	3057.38	3235.69	1563.23	1648.56
PBANKA_1318700	307.706	330.859	1018.64	1031.76
PBANKA_1218100	446.352	486.007	1276.48	1325.82
PBANKA_0504300	1395.41	1425.31	2721.78	2794.05
PBANKA_1207700	1661.97	1646.82	668.304	695.696
PBANKA_1316700	610.939	699.103	124.874	102.459
novel.191	1015.25	1000.05	305.246	308.401
PBANKA_0515500	1476.81	1536.53	564.243	601.433
PBANKA_1411200	253.142	236.461	901.864	862.703
PBANKA_0930900	3436.64	3399.25	1706.6	1865.78
PBANKA_0835100	1503.64	1557.09	602.399	610.655
PBANKA_0515400	508.967	459.838	1373.61	1308.4
PBANKA_1445400	3766.71	3777.77	1940.16	2116.8
PBANKA_0522200	1044.77	1076.69	2229.22	2217.21
PBANKA_0620700	1012.57	1058.94	2191.07	2193.64
PBANKA_1455800	333.646	345.813	1044.08	1054.3
PBANKA_1103000	3514.46	3694.59	1977.16	1942.62
PBANKA_1413900	4501.98	4664.74	2655.87	2688.52
PBANKA_0522400	1258.55	1324.37	2558.75	2755.12
PBANKA_1428500	1672.7	1761.78	676.398	730.532
PBANKA_1013000	1170	1246.8	2557.59	2438.52
PBANKA_1014800	629.723	627.136	1528.54	1543.03
PBANKA_1460400	2238.92	2141.24	1031.36	1016.39
PBANKA_1444500	584.999	592.555	1471.89	1467.21
PBANKA_0908500	206.628	201.88	771.21	806.351
PBANKA_1364300	12016.6	12524	17913.6	19165.9
PBANKA_0606800	1776.46	1786.08	765.428	782.786
PBANKA_1032500	2085.96	2198.25	970.082	1002.05
PBANKA_1436800	1763.94	1739.35	753.866	758.195
PBANKA_1013200	3620.01	3754.41	5952.3	6346.3
PBANKA_1229800	759.425	776.677	1728.57	1846.31
PBANKA_0317091	856.03	803.781	210.435	218.237
PBANKA_0823000	1683.44	1609.43	3059.4	3160.86
PBANKA_1205600	1146.74	1079.5	350.34	372.95
PBANKA_1222400	3649.53	3609.54	2036.13	1861.68
PBANKA_1403000	881.97	881.356	233.56	255.123
PBANKA_0110400	2032.29	2076.75	970.082	899.589
PBANKA_0521700	642.246	712.188	1676.54	1626.02
PBANKA_1428050	2597.61	2692.67	1360.89	1283.81
PBANKA_0109500	1876.65	1993.56	833.646	873.974
PBANKA_1222300	2754.14	2731.92	1389.8	1201.84
PBANKA_0717600	1046.56	1083.24	2214.19	2196.72
PBANKA_1024300	283.554	355.159	1092.64	1053.28
PBANKA_0808600	1704.01	1748.69	733.054	757.171
PBANKA_0828700	3002.81	3010.44	1505.42	1623.97
PBANKA_0208900	3736.3	3717.96	2137.88	2097.33
PBANKA_0316800	1786.3	1918.79	813.99	796.105
PBANKA_0620800	316.651	338.336	989.738	1128.07
PBANKA_0604700	2275.59	2272.08	1123.86	1096.31
PBANKA_1237300	3604.81	3736.65	1969.07	2080.94
PBANKA_1402700	1495.59	1548.68	618.586	621.925
PBANKA_1011900	1619.03	1503.82	616.274	637.294
PBANKA_0307600	2642.33	2581.45	4501.23	4362.7
PBANKA_1351700	6545.01	6769.52	4252.64	4207.98
PBANKA_1335700	1066.24	1020.62	2140.19	2215.16
PBANKA_1345400	4248.84	4259.11	2515.97	2513.32
PBANKA_1352000	5605.79	5683.48	3361.18	3546.1
PBANKA_0931100	4622.74	4520.8	6992.92	7127.04
PBANKA_0908600	814.883	822.474	1787.54	1831.96
PBANKA_1420400	1094.86	1091.65	371.152	376.024
PBANKA_1241000	812.2	801.912	1782.92	1788.93
PBANKA_0519000	5681.82	5936.77	3587.8	3600.4
PBANKA_1216800	228.096	215.899	830.178	784.835
PBANKA_1128300	1015.25	1072.02	332.996	346.311
PBANKA_0411300	298.761	299.081	944.645	941.597
PBANKA_0208700	2136.94	2257.13	1034.83	1058.4
PBANKA_0930100	476.765	460.772	1217.52	1290.98
PBANKA_1114900	465.136	487.877	1244.11	1269.46
PBANKA_0817800	966.053	866.402	242.81	270.491
PBANKA_1451300	1255.87	1315.02	490.244	475.409
PBANKA_0815700	5457.3	5724.61	8586.21	8462.08
PBANKA_0927900	1173.58	1140.25	416.245	406.762
PBANKA_0827900	1644.08	1681.4	696.054	733.605
PBANKA_1245900	2608.34	2708.56	1390.95	1346.31
PBANKA_1421100	1942.84	2079.55	854.459	935.449
PBANKA_1238500	710.228	748.638	1773.67	1642.42
PBANKA_1437200	4140.61	4234.81	2424.63	2489.75
PBANKA_0401100	532.223	471.988	1349.33	1314.55
PBANKA_0716500	1344.42	1349.6	2661.66	2552.25
PBANKA_1437300	10034.4	10170.6	6881.92	6954.91
PBANKA_0814700	966.947	973.884	274.028	316.598
PBANKA_0509000	5319.55	5536.74	3372.74	3252.04
PBANKA_1412300	1569.84	1542.14	620.899	670.081
PBANKA_1039900	881.97	913.133	276.34	256.147
PBANKA_1453100	2209.4	2157.12	3731.17	3863.72
PBANKA_1033200	1453.55	1465.5	590.837	607.581
PBANKA_0201000	998.254	884.159	220.841	278.688
PBANKA_1031500	159.22	175.71	698.367	676.228
PBANKA_1118500	428.462	429.93	1149.3	1174.18
PBANKA_0216781	1340.85	1289.79	522.619	461.065
PBANKA_0315000	771.948	794.435	200.029	218.237
PBANKA_0112701	673.553	651.437	151.467	151.639
PBANKA_0711000	211.1	214.03	883.364	747.95
PBANKA_1103900	484.815	441.145	1212.89	1269.46
PBANKA_1241100	2445.54	2519.76	4135.86	4247.94
PBANKA_0716700	1677.17	1700.09	3117.21	3021.51
PBANKA_1213200	172.637	141.129	685.648	665.982
PBANKA_0608000	769.264	784.154	1705.45	1935.45
PBANKA_0936700	862.291	850.513	1808.35	1970.28
PBANKA_1138400	533.118	540.216	1316.95	1352.46
PBANKA_0828200	475.87	457.968	1229.08	1212.09
PBANKA_0620100	613.622	613.117	1431.42	1501.02
PBANKA_1005800	52.7751	54.2085	440.526	404.712
PBANKA_0805400	1017.93	1079.5	335.308	363.729
PBANKA_0812700	2262.17	2221.61	1136.58	1052.25
PBANKA_0710300	1718.32	1623.45	739.991	713.114
PBANKA_1461200	483.921	472.923	1219.83	1257.17
PBANKA_0826800	436.513	430.864	1226.77	1134.22
PBANKA_0505300	1192.36	1228.1	453.245	455.942
PBANKA_0720000	475.87	451.426	1234.86	1199.79
PBANKA_0506700	974.103	933.695	2003.76	1974.38
PBANKA_1352800	3172.77	3206.71	1742.45	1805.32
PBANKA_1031600	240.619	237.396	786.241	877.048
PBANKA_1219000	204.839	184.122	708.773	788.933
PBANKA_1227100	310.389	321.513	1025.58	928.277
PBANKA_1300500	361.375	346.748	997.832	1065.57
PBANKA_1034100	677.131	713.122	1589.82	1584.01
PBANKA_0819100	2608.34	2579.58	1325.05	1387.29
PBANKA_1136400	2861.48	2967.45	1549.36	1596.31
PBANKA_0721400	804.149	791.631	227.779	223.36
PBANKA_1411900	1032.25	1043.05	360.746	355.532
PBANKA_1344300	3550.24	3859.09	2052.32	2044.05
PBANKA_1312000	296.077	273.846	903.02	895.49
PBANKA_0711600	89.4493	74.7704	499.494	480.532
PBANKA_0937000	1471.44	1527.18	649.805	596.31
PBANKA_1224500	1430.29	1396.34	2655.87	2631.14
PBANKA_1126600	2124.42	2185.16	1066.05	1069.67
PBANKA_0517200	1560	1674.86	671.773	709.015
PBANKA_0310000	3264.9	3308.59	1756.32	1882.17
PBANKA_1339600	2436.6	2389.85	4001.73	4247.94
PBANKA_1341700	167.27	153.279	649.805	656.761
PBANKA_0831000	15797.6	16145.7	11131.1	11545.1
PBANKA_1325000	6694.39	6511.56	4057.23	4311.47
PBANKA_1017600	288.027	289.735	884.521	898.564
PBANKA_1430800	2865.96	2865.57	1460.33	1587.09
PBANKA_0417800	346.169	331.793	980.488	982.58
PBANKA_0304500	994.676	988.838	2014.16	2008.19
PBANKA_1144100	2402.61	2553.41	1283.42	1257.17
PBANKA_0721600	881.076	883.225	286.747	260.245
PBANKA_0110900	1024.19	1038.37	2085.85	2054.3
PBANKA_1233500	207.522	148.606	1711.23	1727.46
PBANKA_0925200	392.683	309.362	1107.67	1073.77
PBANKA_1420800	765.686	778.546	1726.26	1654.71
PBANKA_1343750	1572.52	1490.73	554.993	657.786
PBANKA_0609100	1067.13	1081.37	2233.85	2099.38
PBANKA_1239900	8916.31	9086.47	5858.65	6173.14
PBANKA_1227600	618.095	591.62	1411.76	1434.42
PBANKA_1341500	1820.29	1858.04	859.083	878.072
PBANKA_0102700	378.371	352.355	1017.49	1043.03
PBANKA_0101900	2372.2	2523.5	1273.02	1219.26
PBANKA_0316941	801.466	846.774	237.028	248.975
PBANKA_0108100	242.408	255.154	862.552	793.031
PBANKA_0701800	2079.7	2043.1	1037.14	990.777
PBANKA_1427500	2719.26	2702.01	1407.14	1492.83
PBANKA_0927300	2116.37	2108.52	3547.33	3686.47
PBANKA_1358400	1127.96	1239.32	448.62	405.737
PBANKA_0315700	752.269	749.573	211.591	207.991
PBANKA_1125700	1504.54	1488.86	661.367	640.368
PBANKA_0913500	687.865	697.234	150.311	187.5
PBANKA_1212500	307.706	339.27	958.52	948.769
PBANKA_0905300	276.398	272.912	911.114	831.966
PBANKA_1245500	135.068	121.502	622.055	553.278
PBANKA_1414700	1229.03	1239.32	469.432	501.024
PBANKA_1134100	4010.91	4283.41	2393.41	2462.09
PBANKA_1023600	1076.08	1075.76	2082.38	2231.55
PBANKA_0107700	1979.51	2112.26	3563.52	3944.67
PBANKA_0602900	221.834	211.226	736.522	755.122
PBANKA_1141500	4696.98	4710.53	2810.81	2967.21
PBANKA_1028600	419.517	377.59	1136.58	1061.47
PBANKA_0213100	1216.51	1200.06	489.088	451.843
PBANKA_1102500	830.984	780.416	248.591	223.36
PBANKA_0921200	365.848	345.813	992.051	999.998
PBANKA_0602000	1327.43	1344	2481.28	2486.68
PBANKA_1333100	166.376	144.868	624.368	638.319
PBANKA_1213900	1605.62	1628.12	719.179	748.974
novel.255	1129.74	1139.31	419.714	442.622
PBANKA_1351600	615.411	588.817	145.686	112.705
PBANKA_1020800	1845.34	1966.46	3440.96	3299.17
PBANKA_0811800	285.343	280.389	877.583	849.384
PBANKA_0301100	1937.47	1855.24	3453.68	3257.17
PBANKA_0623150	2669.17	2780.52	4385.6	4600.4
PBANKA_1340200	566.214	562.647	1335.45	1326.84
PBANKA_1010400	1812.24	1844.02	772.366	883.195
PBANKA_0715100	559.953	596.294	134.123	113.729
PBANKA_0105400	3151.3	3249.71	1847.67	1819.67
PBANKA_1424700	641.352	635.548	142.217	167.008
PBANKA_0909600	489.288	516.85	1240.64	1227.46
PBANKA_1350500	1873.96	1867.39	916.895	913.933
PBANKA_1322800	343.485	342.074	966.613	952.867
PBANKA_1019700	577.843	546.758	1311.17	1354.51
PBANKA_0406700	1110.96	1117.82	439.37	401.639
PBANKA_1324000	3495.68	3249.71	950.426	1113.73
PBANKA_1350700	1495.59	1616.91	672.929	691.597
PBANKA_0601200	144.908	140.194	615.118	571.72
PBANKA_0610100	538.485	527.131	1310.02	1252.05
PBANKA_0605700	543.852	558.908	1305.39	1300.2
PBANKA_1349300	981.259	1019.68	1958.66	2105.53
PBANKA_1442600	1815.82	1799.16	3119.53	3124.99
PBANKA_1405100	2458.07	2550.6	1322.73	1358.6
PBANKA_0821100	515.228	560.778	1296.14	1296.1
PBANKA_0823600	468.714	427.126	1137.74	1165.98
PBANKA_0210600	1161.05	1139.31	2270.85	2170.08
PBANKA_0612900	1288.96	1222.5	2574.94	2350.41
PBANKA_0408500	645.824	643.96	173.435	141.393
PBANKA_0306000	198.577	200.011	716.866	683.4
PBANKA_1347600	1924.05	2001.04	856.771	976.433
PBANKA_0212700	508.967	498.158	1257.98	1202.87
PBANKA_0610500	2253.23	2196.38	1168.95	1047.13
PBANKA_0211900	1970.57	2058.99	1000.14	1012.29
PBANKA_0316700	805.044	831.82	221.997	265.368
PBANKA_1206500	1145.85	1199.13	375.777	462.089
PBANKA_0404300	174.426	182.253	656.742	653.687
PBANKA_0941100	5612.05	5758.25	3728.86	3668.03
PBANKA_0610400	1125.27	1164.55	2274.32	2158.81
PBANKA_1310000	385.527	352.355	1024.43	993.851
PBANKA_1144200	2292.59	2316.01	1137.74	1239.75
PBANKA_0603000	161.903	144.868	610.493	604.507
PBANKA_1408700	816.672	952.387	276.34	264.344
PBANKA_1304800	1059.08	1140.25	369.996	425.204
PBANKA_0816100	2584.19	2558.08	1218.67	1397.54
PBANKA_0111300	3245.22	3316.07	1917.04	1926.23
PBANKA_0906900	391.788	428.995	1135.42	1051.23
PBANKA_0936400	5291.82	5097.47	3338.05	3298.15
PBANKA_0811300	5018.11	5140.46	3286.02	3204.91
PBANKA_1331200	669.975	665.456	1491.54	1455.94
PBANKA_0710100	1717.43	1751.5	2972.68	3082.99
PBANKA_0205200	1357.84	1366.43	2476.66	2492.82
PBANKA_1001900	683.393	705.645	168.81	201.844
PBANKA_1018300	557.269	571.993	1320.42	1303.28
PBANKA_1223200	368.531	313.101	960.832	1004.1
PBANKA_0714500	33.0962	36.4505	358.433	317.622
PBANKA_0215550	673.553	696.299	180.373	196.721
PBANKA_0715500	3001.92	2960.91	1714.7	1716.19
PBANKA_1117400	1680.75	1746.82	792.022	831.966
PBANKA_0911900	1286.28	1256.14	548.056	508.196
PBANKA_0922900	1910.64	1901.04	3193.52	3415.98
PBANKA_1327100	3436.64	3589.91	1960.98	2099.38
PBANKA_1132800	465.136	459.838	1127.33	1155.74
PBANKA_1117800	1132.43	1215.95	464.807	467.212
PBANKA_1208900	507.178	518.719	1193.24	1300.2
PBANKA_0933700	344.38	339.27	942.332	935.449
PBANKA_0514700	538.485	550.497	99.4363	128.074
PBANKA_1416500	1246.03	1254.27	527.244	523.565
PBANKA_1236800	1503.64	1594.48	2747.22	2794.05
PBANKA_0604600	763.897	761.723	1614.11	1594.26
PBANKA_1429100	415.939	380.394	1027.89	1070.69
PBANKA_0721800	1401.67	1392.6	628.992	612.704
PBANKA_1329200	697.705	729.011	1574.79	1509.22
PBANKA_1209900	2528.73	2473.03	3987.86	4225.4
PBANKA_0302100	271.926	230.853	779.303	839.138
PBANKA_1305500	3538.62	3575.89	5419.28	5397.53
PBANKA_1406400	817.567	840.232	1692.73	1709.01
PBANKA_1030400	240.619	221.507	760.803	732.581
PBANKA_0836300	4657.63	4699.32	3013.15	2969.26
PBANKA_1033000	206.628	215.899	718.023	691.597
PBANKA_0609900	3410.7	3547.85	2037.29	2091.18
PBANKA_1228400	1911.53	2044.03	996.676	980.531
PBANKA_1427400	1110.96	1102.86	411.62	451.843
PBANKA_0616100	1720.11	1693.55	793.178	845.285
PBANKA_1231500	1701.33	1799.16	3084.84	3003.07
PBANKA_0202000	1162.84	1162.68	2157.54	2198.77
PBANKA_0316400	1905.27	1887.02	940.02	974.384
PBANKA_0406900	455.297	506.569	1152.77	1295.08
PBANKA_1427900	801.466	842.101	276.34	264.344
PBANKA_1316000	1202.2	1215.02	486.775	517.417
PBANKA_1118600	7102.28	7112.53	4693.16	4911.88
PBANKA_0831600	840.824	857.99	1728.57	1712.09
PBANKA_0519300	2300.64	2238.44	1068.36	1218.24
PBANKA_1038400	1786.3	1771.12	2998.12	3071.72
PBANKA_0523500	671.764	699.103	205.81	184.426
PBANKA_0103800	1314.01	1348.67	533.025	597.335
PBANKA_0603400	1402.57	1329.04	615.118	576.843
PBANKA_1026500	336.329	353.29	1005.93	907.785
PBANKA_0924100	2279.17	2213.2	3657.17	3678.27
PBANKA_1401100	1130.64	1158.01	459.026	474.384
PBANKA_1360300	7569.2	7592.93	5035.41	5285.85
PBANKA_1446800	1980.41	1901.04	940.02	1007.17
PBANKA_1110000	183.371	169.168	633.617	627.048
PBANKA_0827500	2315.84	2381.44	1300.77	1201.84
PBANKA_1225800	3824.85	3968.44	2258.13	2420.08
PBANKA_1401500	2039.44	2048.71	987.426	1087.09
PBANKA_1017100	1731.74	1872.06	801.272	890.367
PBANKA_1346900	381.949	373.852	1001.3	968.236
PBANKA_1347800	1982.2	2028.15	3295.27	3531.76
PBANKA_0706200	1020.62	1122.49	419.714	396.516
PBANKA_1361400	1307.75	1316.89	593.149	551.229
PBANKA_0836400	394.471	382.263	62.4368	40.9835
PBANKA_0413500	3030.54	3121.66	4732.47	4794.05
PBANKA_1107800	4237.21	4091.81	6147.71	6316.59
PBANKA_0809300	974.998	969.211	354.964	374.999
PBANKA_1222800	2651.28	2682.39	1533.17	1505.12
PBANKA_1339300	2031.39	2024.41	1044.08	1079.92
PBANKA_0829100	1717.43	1715.98	854.459	848.359
PBANKA_0513400	1554.63	1597.28	734.21	765.368
PBANKA_0416100	665.503	640.221	1425.64	1404.71
PBANKA_1406800	2792.61	2843.14	1553.98	1652.66
PBANKA_0307500	1032.25	1009.4	397.745	398.565
PBANKA_0505000	48.3026	47.6661	337.621	358.606
PBANKA_0407400	389.105	381.329	1008.24	973.359
PBANKA_1415900	644.035	596.294	168.81	163.934
PBANKA_0214951	510.756	546.758	127.186	113.729
PBANKA_0827800	2229.97	2168.34	1149.3	1201.84
PBANKA_0802300	1523.32	1434.66	2667.44	2601.43
PBANKA_0104600	699.494	599.097	1544.73	1447.74
PBANKA_0607600	2636.97	2530.98	1454.55	1450.82
PBANKA_1106800	2372.2	2361.81	3847.95	3753.07
PBANKA_1457800	3300.68	3401.12	1982.94	2040.98
PBANKA_1316200	1424.93	1396.34	639.399	655.737
PBANKA_0313700	313.967	328.99	866.021	898.564
PBANKA_1412000	242.408	228.984	766.585	711.064
PBANKA_0826000	1619.93	1466.43	704.148	704.917
PBANKA_0830300	680.709	663.587	1444.14	1426.23
PBANKA_1418700	629.723	673.868	193.091	172.131
PBANKA_0920900	6352.69	6568.58	4282.7	4411.88
PBANKA_0615400	2030.5	2077.68	1084.55	1093.24
PBANKA_0824100	160.114	185.057	610.493	629.097
PBANKA_1460500	734.379	774.808	1586.36	1547.13
PBANKA_0810300	412.361	430.864	1041.77	1044.06
PBANKA_0607700	2755.93	2620.7	4384.45	4213.11
PBANKA_1304300	542.957	540.216	1205.95	1267.42
PBANKA_1037100	514.334	522.458	1194.39	1190.57
PBANKA_1137800	2357.88	2491.72	1300.77	1353.48
PBANKA_0303500	2521.58	2441.25	3918.48	3980.53
PBANKA_1212100	644.035	673.868	164.186	200.819
PBANKA_1329000	303.233	336.467	866.021	900.613
PBANKA_1456200	3947.4	4098.35	2233.85	2497.95
PBANKA_0715800	1860.55	1858.04	977.02	934.425
PBANKA_0933000	2517.1	2469.29	3913.86	3989.75
PBANKA_0623500	1652.13	1666.44	825.553	821.72
PBANKA_1441900	584.104	623.398	1314.64	1356.55
PBANKA_0922800	2917.84	2936.61	1682.32	1752.05
PBANKA_1352700	1584.15	1610.37	741.147	796.105
PBANKA_0704400	2466.12	2566.49	4063.01	3962.08
PBANKA_1024000	1661.07	1689.81	850.99	798.154
PBANKA_1314800	8870.69	9119.18	6182.39	6423.14
PBANKA_0906000	288.027	289.735	827.865	804.302
PBANKA_1433700	1837.29	1836.55	3083.68	3039.95
PBANKA_0203750	1538.53	1611.3	2703.28	2752.04
PBANKA_1434200	1477.7	1561.77	713.398	726.433
PBANKA_0830600	1102.91	1114.08	450.932	470.286
PBANKA_1350900	919.539	900.983	348.027	328.893
PBANKA_0926200	1158.37	1172.96	490.244	506.147
PBANKA_0922400	1461.6	1357.08	612.805	655.737
PBANKA_0816900	3519.83	3513.27	2063.88	2199.79
PBANKA_1301300	2556.46	2612.29	4009.83	4197.74
PBANKA_0925500	458.875	495.354	1157.39	1112.7
PBANKA_1302100	562.636	506.569	105.217	134.221
PBANKA_0916650	473.187	476.661	1098.42	1140.37
PBANKA_1236000	807.727	790.697	277.497	274.59
PBANKA_1406600	1686.12	1796.36	862.552	871.925
PBANKA_0603600	949.057	940.237	375.777	340.163
PBANKA_0807000	1318.48	1284.18	2342.53	2305.32
PBANKA_0906200	3719.3	3872.17	2313.63	2390.36
PBANKA_0405200	3437.54	3499.25	2164.47	2105.53
PBANKA_1119200	211.1	195.338	687.961	642.417
PBANKA_1105000	722.75	700.972	226.622	228.483
PBANKA_0929700	1664.65	1583.26	2750.69	2847.33
PBANKA_1302500	1080.55	1098.19	455.557	452.868
PBANKA_1228100	1202.2	1217.82	2191.07	2185.45
PBANKA_1337900	669.081	686.018	1484.61	1396.51
PBANKA_0402600	84.0824	86.9205	416.245	426.229
PBANKA_0720300	1173.58	1224.36	534.181	497.95
novel.391	777.315	795.37	280.965	251.024
PBANKA_0401300	1747.84	1712.24	866.021	890.367
PBANKA_1118700	2700.47	2759.96	1618.73	1509.22
PBANKA_1120100	1898.11	1908.51	3166.93	3105.53
PBANKA_0835200	2877.58	2750.61	1581.73	1663.93
PBANKA_0805100	2073.44	1981.41	1023.27	1098.36
PBANKA_0809200	811.305	822.474	287.903	292.008
PBANKA_1428700	457.981	447.688	1094.96	1059.42
PBANKA_0832800	1918.69	1959.92	1004.77	1042.01
PBANKA_0911000	65.298	54.2085	352.652	381.147
PBANKA_0410650	50.9861	58.8817	365.371	340.163
PBANKA_1421800	2342.68	2233.76	1218.67	1283.81
PBANKA_1036300	199.472	195.338	715.71	617.827
PBANKA_1351300	1308.64	1373.91	2480.13	2345.28
PBANKA_0829600	110.917	115.894	536.494	455.942
PBANKA_1246161	1877.54	2048.71	3261.74	3433.4
PBANKA_1122700	526.856	511.242	1212.89	1154.71
PBANKA_0618500	1608.3	1601.95	2854.75	2682.37
PBANKA_1464200	1411.51	1455.22	693.742	664.958
PBANKA_0835900	1102.91	1066.41	448.62	460.04
PBANKA_1242200	1107.38	1079.5	469.432	452.868
PBANKA_1210600	2772.93	2729.12	1557.45	1645.49
PBANKA_0516200	3483.16	3483.36	2144.82	2191.59
PBANKA_1400800	1118.12	1135.57	478.682	489.753
PBANKA_0713900	1288.07	1259.88	588.524	569.671
PBANKA_1038700	65.298	61.6855	348.027	396.516
PBANKA_0200400	1442.82	1471.11	697.21	710.04
PBANKA_1356400	584.104	581.34	1233.7	1330.94
PBANKA_1337500	817.567	839.297	1680.01	1601.43
PBANKA_1322100	780.893	887.898	293.684	283.811
PBANKA_0816000	3775.66	3892.73	2261.6	2449.79
PBANKA_1348100	1379.31	1403.81	657.898	668.032
PBANKA_1035100	2835.54	2885.2	1677.7	1733.6
PBANKA_0833900	423.095	424.322	989.738	1053.28
novel.47	743.324	757.984	1552.83	1483.6
PBANKA_1208500	660.136	677.606	220.841	202.868
PBANKA_0931400	488.393	500.961	102.905	128.074
PBANKA_1132000	305.917	284.127	785.084	834.015
PBANKA_1213500	638.668	636.483	202.341	191.598
PBANKA_0802600	1102.91	1152.4	485.619	494.876
PBANKA_0519400	3598.55	3687.11	2285.88	2321.72
PBANKA_1238200	3070.8	3107.64	4599.51	4710.03
PBANKA_1125300	56.3531	43.9276	329.527	331.967
PBANKA_1424000	943.69	969.211	380.402	390.368
PBANKA_0709600	1117.22	1015.01	1973.7	2050.2
PBANKA_1340600	1718.32	1812.25	2929.9	2939.54
PBANKA_0207800	768.37	781.35	268.247	282.786
PBANKA_1101600	1382.89	1508.49	2497.47	2706.96
novel.258	617.2	636.483	1367.83	1293.03
PBANKA_1005900	1016.14	1106.6	448.62	432.376
PBANKA_1029600	1018.83	966.407	1914.73	1829.91
PBANKA_1412900	1135.11	1056.13	478.682	448.77
PBANKA_1457200	322.018	312.166	875.271	809.425
PBANKA_1307000	1756.78	1700.09	2846.65	2876.02
PBANKA_1320300	687.865	658.914	206.966	225.409
PBANKA_0521500	98.3943	85.0513	440.526	407.786
PBANKA_0623300	2934.83	2915.11	1808.35	1693.64
PBANKA_0305100	19767.4	19845	15346.7	15339.1
PBANKA_1029400	727.223	603.771	2740.28	2408.81
PBANKA_1346600	949.057	949.584	1765.57	1787.91
PBANKA_0708400	1526.01	1394.47	707.617	685.45
PBANKA_1424600	2134.26	2258.06	1197.86	1240.78
PBANKA_1242400	1563.57	1645.88	2660.5	2787.9
PBANKA_0702900	854.241	841.167	1611.79	1655.73
PBANKA_1242100	1451.76	1557.09	2563.38	2601.43
PBANKA_0515350	104.656	105.613	443.995	438.524
PBANKA_1428600	1686.12	1667.38	891.458	850.408
PBANKA_0507900	68.876	71.9665	351.496	387.294
PBANKA_1415800	883.759	893.506	361.902	336.065
PBANKA_1000021	608.255	599.097	172.279	191.598
PBANKA_1245600	456.192	486.007	119.092	106.557
PBANKA_0404900	4607.53	4666.6	2866.31	3111.67
PBANKA_1439300	2174.51	2264.61	3529.99	3484.63
PBANKA_1448300	1110.07	1135.57	475.213	513.319
PBANKA_0623400	1487.54	1482.32	760.803	664.958
PBANKA_1311100	691.443	703.776	212.747	247.95
PBANKA_0944021	580.526	585.078	175.748	173.155
novel.415	142.224	142.064	591.993	488.729
PBANKA_0806300	341.696	393.479	907.645	954.916
PBANKA_0206800	203.944	217.769	647.492	634.22
PBANKA_1339100	677.131	708.449	243.966	220.286
PBANKA_0311800	4316.82	4319.86	2862.84	2870.9
PBANKA_1106100	183.371	170.103	557.306	619.876
PBANKA_0312800	233.463	257.023	679.867	758.195
PBANKA_1123100	1026.88	1013.14	1852.29	1876.02
PBANKA_0212800	656.558	661.718	1321.58	1385.24
PBANKA_1431400	75.1374	66.3587	365.371	363.729
PBANKA_1409400	828.301	899.114	323.746	338.114
PBANKA_0404100	3469.74	3367.47	2053.48	2190.57
PBANKA_1109500	504.494	571.993	150.311	139.344
PBANKA_0925300	429.357	449.557	1026.74	1003.07
PBANKA_1426400	2437.49	2451.53	1439.51	1446.72
PBANKA_0715700	1630.66	1622.52	840.584	858.605
PBANKA_0822400	486.604	503.765	134.123	125
PBANKA_0607400	2276.49	2298.25	3620.18	3515.36
PBANKA_1422800	214.678	217.769	653.273	634.22
PBANKA_1113500	4298.04	4227.33	2840.87	2817.62
PBANKA_1316500	351.536	341.14	850.99	872.949
PBANKA_0213700	952.635	919.675	1728.57	1755.12
PBANKA_1465300	670.87	682.28	217.372	238.729
PBANKA_1432900	593.943	625.267	1242.95	1326.84
PBANKA_0906300	798.782	787.893	301.778	299.18
PBANKA_1007800	990.204	1017.81	366.527	440.573
PBANKA_0515600	504.494	472.923	126.03	128.074
PBANKA_0511000	146.697	146.737	498.338	535.86
PBANKA_0109600	3063.64	3003.9	1837.26	1911.88
PBANKA_1301000	1068.02	1005.66	442.838	452.868
PBANKA_0503000	142.224	143.933	522.619	493.852
PBANKA_1207400	288.027	290.67	781.616	751.023
PBANKA_1138300	2541.26	2636.59	1490.39	1569.67
PBANKA_0605300	911.489	912.198	1693.89	1698.77
PBANKA_0103900	1700.43	1775.8	2808.5	2882.17
PBANKA_1463600	570.687	565.451	164.186	177.254
PBANKA_0718900	305.917	285.997	763.116	797.13
PBANKA_1112400	556.375	542.085	169.967	146.516
PBANKA_0914400	1460.71	1434.66	2392.25	2545.08
PBANKA_1234900	1154.79	1092.58	1978.32	2049.18
PBANKA_1431000	562.636	611.248	181.529	177.254
PBANKA_0214550	1635.13	1586.07	350.34	446.721
PBANKA_0931800	1727.27	1837.48	964.301	938.523
PBANKA_1409900	2221.92	2379.57	1277.64	1335.04
PBANKA_1206100	2498.32	2515.09	1486.92	1513.32
PBANKA_0509200	1305.07	1317.83	2283.57	2217.21
PBANKA_0907300	1538.53	1575.79	829.021	756.146
PBANKA_1340400	2205.82	2182.36	3365.8	3602.45
PBANKA_1022100	884.654	883.225	372.308	343.237
PBANKA_0920800	4156.71	4318.92	2765.72	2829.91
PBANKA_0710900	1897.22	1825.33	1033.68	1010.24
PBANKA_1106600	552.797	543.954	168.81	156.762
PBANKA_1319400	253.142	319.643	790.866	811.474
PBANKA_1023000	2447.33	2571.17	1514.67	1411.88
PBANKA_0618200	669.975	649.567	1353.95	1311.47
PBANKA_1448800	421.306	431.799	949.27	1043.03
PBANKA_0934200	3976.92	4049.75	2609.62	2685.45
PBANKA_0512400	740.64	638.352	1464.95	1409.83
PBANKA_1037900	525.068	560.778	1146.99	1173.15
PBANKA_1427600	169.954	154.214	546.9	528.688
PBANKA_1318200	1443.71	1564.57	2500.94	2678.27
PBANKA_0915700	1044.77	1025.29	428.964	474.384
PBANKA_0933400	1745.16	1688.88	899.552	943.646
PBANKA_0832900	1993.83	2069.27	1166.64	1133.19
PBANKA_0415100	993.782	1002.86	453.245	403.688
PBANKA_1243700	645.824	709.384	228.935	236.68
PBANKA_1035500	2383.82	2421.62	1373.61	1457.99
PBANKA_1450400	538.485	529.935	1118.08	1155.74
PBANKA_0509500	2462.54	2524.43	3895.36	3740.77
PBANKA_1225200	298.761	333.663	53.1869	44.0573
PBANKA_1417900	1129.74	1035.57	2026.88	1921.1
PBANKA_0942200	825.617	764.527	306.403	304.303
PBANKA_0700700	1423.14	1376.71	698.367	715.163
PBANKA_0941700	348.852	368.244	857.927	873.974
PBANKA_1413800	1941.94	1915.06	1047.55	1106.56
PBANKA_0309700	635.985	634.613	224.31	204.918
PBANKA_1103600	1686.12	1678.59	913.427	912.908
PBANKA_1346800	3534.14	3620.75	2302.07	2353.48
PBANKA_1348000	1247.82	1274.83	616.274	619.876
PBANKA_0617900	623.462	716.861	1358.58	1410.86
PBANKA_0704200	1904.38	1959.92	1066.05	1106.56
PBANKA_1136000	1097.54	1156.14	530.712	513.319
PBANKA_1436400	1304.17	1272.03	2157.54	2248.97
PBANKA_0112661	953.53	942.107	386.183	422.13
PBANKA_0501800	2325.68	2350.59	1322.73	1419.05
PBANKA_1223800	2900.84	2955.3	4296.57	4356.55
PBANKA_1126300	1402.57	1432.79	2321.72	2447.74
PBANKA_0619000	1966.1	1930.94	1018.64	1127.05
PBANKA_0712500	113.601	118.698	428.964	450.819
PBANKA_0715300	1887.38	1959.92	1060.27	1099.38
PBANKA_1446900	3781.92	3943.2	2524.06	2554.3
PBANKA_0827600	313.967	285.062	744.616	819.671
PBANKA_0942400	232.568	233.657	650.961	648.564
PBANKA_1108400	1164.63	1174.83	537.65	571.72
PBANKA_0110700	768.37	841.167	1563.23	1527.66
PBANKA_0618400	2460.75	2381.44	1351.64	1476.43
PBANKA_0801200	1036.72	1050.52	1867.32	1832.99
PBANKA_1011300	1016.14	1063.61	450.932	480.532
PBANKA_0512200	695.916	714.992	1433.73	1347.33
PBANKA_1224600	925.8	1042.11	409.308	421.106
PBANKA_0309600	774.631	814.997	320.277	305.327
PBANKA_1241800	6181.84	6200.33	4231.82	4460.03
PBANKA_0508600	641.352	673.868	1334.3	1292.01
PBANKA_0722900	347.063	389.74	77.4678	72.7458
PBANKA_1400096	509.861	488.811	146.842	141.393
PBANKA_0702500	203.944	231.788	630.149	629.097
PBANKA_1040000	1316.69	1304.74	645.18	670.081
PBANKA_0916600	453.508	436.472	958.52	1048.15
PBANKA_1300250	777.315	778.546	280.965	319.672
PBANKA_0406600	1166.42	1140.25	530.712	564.548
PBANKA_1337600	855.135	863.598	1609.48	1564.55
PBANKA_0718400	531.329	535.543	1091.49	1152.66
PBANKA_0932700	621.673	671.064	212.747	233.606
PBANKA_1006300	249.564	185.991	647.492	704.917
PBANKA_0708500	473.187	474.792	1004.77	1057.38
PBANKA_1365100	1687.01	1782.34	964.301	933.4
PBANKA_1012400	654.769	565.451	1262.61	1294.06
PBANKA_1420500	309.495	334.597	826.709	775.613
PBANKA_1209300	830.09	832.755	348.027	339.139
PBANKA_0701400	1239.77	1224.36	624.368	581.966
PBANKA_1025800	1149.42	1188.85	549.212	573.769
PBANKA_1324800	456.192	459.838	1071.83	972.334
PBANKA_1039200	873.025	831.82	350.34	358.606
PBANKA_0622800	422.201	414.975	926.145	956.966
PBANKA_0826600	206.628	202.815	583.899	603.483
PBANKA_0309800	772.842	840.232	261.309	329.917
PBANKA_0521261	1050.14	929.956	440.526	374.999
PBANKA_1315500	4841.89	4791.85	3276.77	3379.09
PBANKA_0202400	1004.52	1010.33	1806.04	1763.32
PBANKA_0826100	305.917	316.839	42.7807	59.4261
PBANKA_0835400	1769.31	1874.87	2873.25	2935.45
PBANKA_1035700	158.325	155.148	502.963	508.196
PBANKA_1210300	2999.24	3042.22	1929.76	1940.57
PBANKA_0914000	1035.82	1039.31	425.495	493.852
PBANKA_1323000	833.668	846.774	339.933	359.631
PBANKA_1334200	373.898	446.753	967.77	962.088
PBANKA_0710700	654.769	645.829	1248.74	1347.33
PBANKA_1421300	949.057	945.845	405.839	431.352
PBANKA_1361500	613.622	652.371	1267.23	1256.15
PBANKA_1434900	791.626	810.324	1473.04	1520.49
PBANKA_1012700	263.875	234.592	692.585	658.81
PBANKA_0508400	1549.26	1606.63	867.177	839.138
PBANKA_1358700	2533.2	2670.24	1600.23	1596.31
PBANKA_1119300	2009.93	2023.47	1183.99	1178.28
PBANKA_1436100	1593.09	1609.43	892.614	851.433
PBANKA_1349500	841.718	791.631	323.746	343.237
PBANKA_1356100	4634.37	4703.06	3193.52	3263.31
PBANKA_0308600	2356.99	2483.31	1458.01	1470.28
PBANKA_1333500	1133.32	1129.97	542.275	553.278
PBANKA_0519700	2144.1	2228.16	1237.17	1323.77
PBANKA_0934700	579.632	527.131	1123.86	1193.65
PBANKA_0611100	1593.99	1601.02	834.802	894.466
PBANKA_0622900	1551.05	1596.35	837.115	868.851
PBANKA_1337700	107.339	115.894	408.151	425.204
PBANKA_0617800	944.585	926.218	1636.07	1759.22
PBANKA_0700521	442.774	467.315	129.498	125
PBANKA_0924000	1111.86	1171.09	1923.98	2056.35
PBANKA_0930500	1160.16	1212.21	586.212	584.015
PBANKA_1456000	831.879	863.598	351.496	368.852
PBANKA_1327200	921.328	915.937	411.62	407.786
PBANKA_1119900	1190.57	1234.65	622.055	571.72
PBANKA_0516800	1165.52	1243.99	604.712	578.892
PBANKA_1036400	278.187	317.774	798.959	726.433
PBANKA_1406200	868.553	860.794	1560.92	1571.72
PBANKA_0711400	66.1925	57.947	313.34	309.426
PBANKA_0707500	960.686	1015.94	1714.7	1817.62
PBANKA_0936800	245.986	220.573	686.804	612.704
PBANKA_0931600	1473.23	1529.05	2411.91	2450.82
PBANKA_1002600	2248.76	2456.21	1352.8	1412.91
PBANKA_1208700	1511.69	1453.35	783.928	805.326
PBANKA_0314900	132.385	160.756	520.306	470.286
PBANKA_1312200	1842.66	1860.85	2831.62	2980.53
PBANKA_1309100	545.641	616.855	200.029	184.426
PBANKA_1414100	6125.49	6172.29	8148	8367.81
PBANKA_1337200	2195.98	2253.39	1364.36	1319.67
PBANKA_1464700	476.765	539.281	154.936	152.664
PBANKA_1236600	285.343	258.892	790.866	671.105
PBANKA_1207500	122.546	139.26	427.807	498.975
PBANKA_0106200	581.421	593.49	1187.45	1155.74
PBANKA_1216300	438.302	468.249	959.676	1001.02
PBANKA_0836100	694.127	670.129	239.341	272.541
PBANKA_1116900	3054.69	3102.04	2010.69	2004.09
PBANKA_1028000	715.595	704.711	1381.7	1320.69
PBANKA_1341100	5189.85	5203.08	3492.99	3725.4
PBANKA_1451000	1152.11	1188.85	598.93	551.229
PBANKA_1216400	508.072	510.308	160.717	162.91
PBANKA_0710800	1202.2	1208.48	2017.63	2022.54
PBANKA_1331800	2736.25	2881.46	1766.73	1783.81
PBANKA_0834100	563.531	565.451	1179.36	1108.6
PBANKA_1416400	365.848	386.002	829.021	903.687
PBANKA_1205300	1749.63	1676.73	2750.69	2672.13
PBANKA_0407200	1344.42	1405.68	2225.75	2303.27
PBANKA_1135600	1119.01	1121.56	537.65	561.474
PBANKA_0107200	363.164	371.983	860.24	821.72
PBANKA_1109400	495.549	514.981	1042.93	1049.18
PBANKA_1435100	1257.66	1235.58	596.618	656.761
PBANKA_0301000	430.251	351.421	1899.7	1561.47
PBANKA_0800500	65.298	69.1626	299.465	341.188
PBANKA_0907800	2440.18	2333.77	1412.92	1493.85
PBANKA_1354000	912.383	851.447	394.277	380.122
PBANKA_0913700	1591.3	1668.31	866.021	927.252
PBANKA_1129600	96.6053	116.829	403.526	400.614
PBANKA_0508900	641.352	726.207	1333.14	1342.21
PBANKA_1458900	3103.89	3248.77	2044.23	2090.16
PBANKA_1016400	1220.98	1209.41	604.712	631.146
PBANKA_1141900	567.109	560.778	1106.52	1156.76
PBANKA_1031300	1346.21	1384.19	723.804	725.409
PBANKA_0935200	1350.68	1292.59	689.117	692.622
novel.339	1085.91	1063.61	519.15	526.638
PBANKA_0929500	1263.02	1289.79	660.211	665.982
PBANKA_0912000	211.995	251.415	618.586	652.663
PBANKA_1410800	390.894	371.048	97.1238	93.2375
PBANKA_1115800	917.75	924.349	425.495	417.007
PBANKA_1414600	305.917	319.643	758.491	739.753
PBANKA_1459100	308.6	290.67	731.897	725.409
PBANKA_0100200	3849	3999.28	2653.56	2679.3
PBANKA_0306500	2137.84	2140.3	1316.95	1276.64
PBANKA_0908300	352.43	430.864	942.332	897.539
PBANKA_1360200	2113.69	2031.88	3118.37	3204.91
PBANKA_0709300	449.93	428.995	104.061	134.221
PBANKA_1400041	279.082	308.428	704.148	752.048
PBANKA_1012200	979.47	1000.99	1744.76	1699.79
PBANKA_1305900	2249.65	2280.5	1277.64	1417.01
PBANKA_0908400	33.9907	46.7315	255.528	257.172
PBANKA_0925400	150.275	159.822	483.307	482.581
PBANKA_1000300	1636.92	1653.36	857.927	952.867
PBANKA_1111900	704.861	735.553	1318.11	1409.83
PBANKA_0937100	2472.38	2421.62	1555.14	1502.05
novel.89	257.614	261.696	39.312	39.9589
PBANKA_0411800	1189.68	1282.31	608.18	638.319
PBANKA_0210900	429.357	401.891	107.53	118.852
PBANKA_1409300	502.705	560.778	1074.14	1119.88
PBANKA_1212900	299.655	326.186	731.897	770.49
PBANKA_1202100	989.309	894.44	1699.67	1673.15
PBANKA_0303100	1341.74	1355.21	704.148	733.605
PBANKA_0702100	507.178	522.458	1029.05	1067.62
PBANKA_1359900	1282.7	1302.87	649.805	700.818
PBANKA_1431600	1718.32	1708.5	1008.24	966.187
PBANKA_1422100	1231.72	1243.99	664.836	612.704
PBANKA_0507300	423.095	386.937	942.332	862.703
PBANKA_1344200	308.6	304.689	733.054	722.335
PBANKA_0810500	1497.38	1511.3	2364.5	2406.76
PBANKA_0942000	237.041	215.899	649.805	579.917
PBANKA_0904500	1820.29	1763.65	988.582	1069.67
PBANKA_0916400	1320.27	1294.46	2150.6	2108.6
PBANKA_1453500	799.677	843.036	1473.04	1488.73
PBANKA_1452500	1151.21	1165.48	1933.23	1922.13
PBANKA_1018000	135.963	127.11	461.338	415.983
PBANKA_0100500	2260.38	2309.47	1279.95	1441.6
PBANKA_1032000	758.53	723.403	307.559	314.549
PBANKA_1116200	2336.42	2461.81	1518.14	1466.19
PBANKA_1112000	166.376	181.318	537.65	490.778
PBANKA_0404800	6672.02	6819.06	4967.19	5018.43
PBANKA_1361300	3805.17	3788.99	5203.06	5330.93
PBANKA_0601600	915.067	870.14	1584.04	1563.52
PBANKA_1008400	619.884	637.417	234.716	248.975
PBANKA_1212600	161.009	136.456	479.838	460.04
PBANKA_1361700	329.173	343.009	77.4678	79.9179
PBANKA_1456600	336.329	366.375	86.7177	84.0162
PBANKA_1025900	622.567	580.405	1157.39	1182.37
PBANKA_0824300	853.347	853.317	1547.04	1485.65
PBANKA_0501700	1608.3	1755.23	2629.28	2730.53
PBANKA_0302600	957.108	1012.2	1706.6	1692.62
PBANKA_1127400	393.577	433.668	124.874	87.09
PBANKA_1206400	1569.84	1509.43	825.553	885.244
PBANKA_0916200	3579.76	3808.62	2406.13	2520.49
PBANKA_1002000	384.632	373.852	841.74	825.818
PBANKA_1243800	877.498	951.453	428.964	411.885
PBANKA_0909800	120.757	88.7898	416.245	382.171
PBANKA_1205400	884.654	1003.79	1662.67	1732.58
PBANKA_1340300	1079.65	1133.71	558.462	557.376
PBANKA_1134400	231.674	186.926	598.93	574.794
PBANKA_0101300	735.273	712.188	279.809	315.573
PBANKA_1406100	602.888	592.555	1171.27	1136.27
novel.17	227.201	231.788	581.587	614.753
PBANKA_1462600	55.4586	68.228	304.09	284.836
PBANKA_1452400	812.2	835.559	380.402	355.532
novel.246	382.843	440.21	109.842	117.828
PBANKA_1450600	1231.72	1328.11	669.461	677.253
PBANKA_1344400	1983.09	2010.39	1222.14	1213.11
PBANKA_0200700	237.935	257.958	34.6871	42.0081
PBANKA_1143900	684.287	748.638	305.246	282.786
PBANKA_1430500	876.603	866.402	405.839	404.712
PBANKA_0108600	1123.48	1018.75	535.337	514.343
PBANKA_0516900	1086.81	1170.16	1855.76	1965.16
PBANKA_1415700	633.301	686.018	1232.55	1258.19
PBANKA_1033300	2493.85	2443.12	1511.2	1610.65
PBANKA_0623000	1382.89	1328.11	675.242	760.245
PBANKA_1328900	199.472	183.187	526.087	533.811
PBANKA_0216021	251.353	281.323	644.024	675.204
PBANKA_1133900	525.962	531.804	198.873	169.057
PBANKA_0314000	444.563	456.099	146.842	139.344
PBANKA_0210400	1170.89	1187.91	1928.6	1934.42
PBANKA_1026100	45.6192	37.3852	269.403	226.434
PBANKA_0601000	457.086	453.295	960.832	918.031
PBANKA_0600091	331.857	326.186	78.6241	79.9179
PBANKA_1349400	402.522	359.832	830.178	848.359
PBANKA_1225600	1585.94	1580.46	2411.91	2543.03
PBANKA_0107600	1058.19	1069.22	543.431	536.884
PBANKA_1127600	279.976	285.997	50.8744	61.4753
PBANKA_1237000	1464.29	1379.51	2263.91	2269.46
PBANKA_0417400	3133.41	3183.35	4378.67	4700.81
PBANKA_0805600	1127.96	1144.92	604.712	573.769
PBANKA_0520800	940.112	891.637	448.62	415.983
PBANKA_1201200	323.807	336.467	789.709	723.359
PBANKA_0904000	974.998	982.296	1712.39	1629.1
PBANKA_0915500	709.333	713.122	314.496	288.934
PBANKA_0920000	1901.69	1933.75	1153.92	1180.33
PBANKA_0104400	381.949	438.341	861.396	931.351
PBANKA_1113600	376.582	378.525	813.99	818.646
PBANKA_0309400	1059.97	1028.09	523.775	530.737
PBANKA_1020100	4861.57	5086.25	3438.65	3606.55
PBANKA_1452100	817.567	877.617	1553.98	1462.09
PBANKA_1358800	1874.86	1830	1008.24	1141.39
PBANKA_1101000	504.494	501.896	161.873	185.45
novel.138	64.4035	68.228	326.059	272.541
PBANKA_0807400	333.646	356.094	87.8739	90.1638
PBANKA_0621000	1297.91	1342.13	2076.6	2153.68
PBANKA_1455000	1141.37	1095.39	1804.88	2013.32
PBANKA_0921500	899.86	943.041	454.401	431.352
PBANKA_0836800	774.631	737.423	328.371	339.139
PBANKA_0103400	999.149	1079.5	1720.48	1824.79
PBANKA_0925800	288.027	306.558	733.054	670.081
PBANKA_0415800	132.385	140.194	422.026	426.229
PBANKA_0306100	81.3989	76.6396	299.465	342.213
PBANKA_1133200	1198.62	1168.29	1881.2	2043.03
PBANKA_1346400	1229.93	1112.21	1932.07	1979.5
PBANKA_1212000	294.288	285.997	689.117	668.032
PBANKA_0722941	430.251	418.714	136.436	130.123
PBANKA_1114300	162.798	157.952	461.338	468.237
PBANKA_1350800	737.957	750.507	344.558	285.86
PBANKA_0805300	1948.21	1984.22	1209.42	1220.28
PBANKA_1326500	713.806	709.384	299.465	316.598
PBANKA_1442700	382.843	432.733	113.311	126.024
PBANKA_1213700	1050.14	1026.22	1695.04	1781.76
PBANKA_0415900	1168.21	1180.44	630.149	626.023
PBANKA_0916100	4275.68	4128.26	2990.03	2953.89
PBANKA_1402900	308.6	325.251	730.741	707.991
PBANKA_1319300	876.603	943.976	401.214	450.819
PBANKA_1118300	743.324	757.05	1319.27	1359.63
PBANKA_1447000	2416.03	2499.2	1590.98	1594.26
PBANKA_1432800	207.522	210.292	521.463	584.015
PBANKA_1222700	365.848	396.283	864.865	792.007
PBANKA_0504500	932.956	978.557	1602.54	1636.27
PBANKA_0313800	3162.03	3059.04	4295.42	4484.62
PBANKA_1339500	144.908	161.691	472.901	437.499
PBANKA_1012600	182.477	171.037	492.557	486.679
PBANKA_0820200	373.004	374.786	801.272	794.056
PBANKA_1017400	1351.58	1414.09	737.679	798.154
PBANKA_0506800	295.183	299.081	662.523	707.991
PBANKA_0702000	1022.41	863.598	2807.34	2471.31
PBANKA_0316841	481.237	551.431	157.248	192.623
PBANKA_1239100	752.269	653.306	302.934	278.688
PBANKA_1320000	472.292	520.589	171.123	178.278
PBANKA_0713000	1275.55	1238.38	687.961	695.696
PBANKA_0403900	2487.59	2410.41	1547.04	1619.87
PBANKA_1215400	1097.54	1072.95	1808.35	1757.17
PBANKA_1244000	1795.25	1718.78	965.457	1081.97
PBANKA_1402600	1543	1640.27	2487.06	2433.4
PBANKA_0209900	900.755	957.061	433.589	469.261
novel.218	312.178	329.924	702.992	735.654
PBANKA_0832500	480.343	503.765	1020.96	942.621
PBANKA_0111200	719.173	760.788	1344.7	1300.2
PBANKA_1418900	7645.23	7699.48	9713.54	10100.4
PBANKA_1008200	1153	1168.29	541.119	642.417
PBANKA_0405000	1386.46	1425.31	798.959	810.449
PBANKA_0940900	2101.16	2222.55	1368.98	1360.65
PBANKA_0812200	1460.71	1487.93	2255.82	2299.18
PBANKA_1029900	608.255	537.412	227.779	209.016
PBANKA_1240200	1398.99	1448.68	807.053	825.818
PBANKA_1459800	1686.12	1730.93	996.676	1052.25
PBANKA_0615700	309.495	298.147	669.461	711.064
PBANKA_0108200	381.054	350.486	783.928	786.884
PBANKA_0208800	909.7	866.402	1493.86	1542.01
PBANKA_0521300	203.05	187.861	526.087	507.171
PBANKA_0824900	1207.57	1158.01	1988.73	1864.75
PBANKA_0719200	279.082	286.931	638.242	672.13
PBANKA_1131300	107.339	103.744	356.121	356.557
PBANKA_0522100	76.9264	72.9011	289.059	307.377
PBANKA_1336000	950.846	1008.47	456.713	512.294
PBANKA_1338800	1323.85	1356.15	765.428	754.097
PBANKA_1123400	691.443	648.633	295.996	278.688
PBANKA_1004700	1047.45	1103.8	556.15	571.72
PBANKA_1340000	511.65	551.431	180.373	211.065
PBANKA_0619800	291.605	248.611	652.117	642.417
PBANKA_1347100	483.921	482.269	182.685	162.91
PBANKA_1322600	944.585	1041.18	512.213	473.36
PBANKA_0611500	1190.57	1151.46	645.18	627.048
PBANKA_0928000	796.993	810.324	1390.95	1390.37
PBANKA_0411100	702.177	731.815	298.309	332.991
PBANKA_1126700	494.655	513.112	173.435	194.672
PBANKA_0704300	1728.16	1752.43	1057.96	1067.62
PBANKA_1145700	1397.2	1456.15	827.865	816.597
PBANKA_1118900	1023.3	1060.8	534.181	553.278
PBANKA_1140600	2373.09	2397.32	1538.95	1581.96
PBANKA_1239500	1428.51	1515.97	862.552	839.138
PBANKA_0209500	634.196	633.679	1217.52	1127.05
PBANKA_1113100	326.49	307.493	691.429	719.261
PBANKA_1244500	965.158	948.649	498.338	473.36
PBANKA_1403700	892.704	879.486	1482.29	1516.39
PBANKA_0822600	1480.39	1440.26	860.24	844.261
PBANKA_0510600	240.619	246.742	604.712	573.769
PBANKA_1123300	1460.71	1513.17	2297.44	2272.54
PBANKA_0401600	2355.2	2319.75	1490.39	1552.25
PBANKA_1411300	1478.6	1556.16	2444.28	2287.91
PBANKA_0920600	288.921	265.435	692.585	618.851
PBANKA_0607900	323.807	295.343	706.46	684.425
PBANKA_1034300	264.77	241.134	575.806	689.548
PBANKA_0717300	692.338	719.665	1256.83	1251.02
PBANKA_1412100	590.366	510.308	220.841	174.18
PBANKA_1429300	983.943	1010.33	1632.61	1651.64
PBANKA_0410000	1166.42	1098.19	607.024	611.679
PBANKA_0712700	372.109	358.898	810.522	747.95
novel.396	91.2383	96.2668	339.933	320.696
PBANKA_1221600	1187.89	1275.77	1923.98	2091.18
PBANKA_1308100	596.627	549.562	1081.08	1074.79
PBANKA_1026700	334.54	338.336	737.679	715.163
PBANKA_1023200	551.008	536.477	1016.33	1034.83
PBANKA_1116300	2208.5	2251.52	1451.08	1450.82
PBANKA_0510000	3029.65	2933.8	1899.7	2073.77
PBANKA_1348200	439.196	417.779	923.833	834.015
PBANKA_0416400	1619.93	1764.58	1000.14	1017.42
PBANKA_1241400	154.747	166.364	448.62	446.721
PBANKA_0801500	80.5044	72.9011	312.184	283.811
PBANKA_1122300	828.301	774.808	1409.45	1369.87
[truncated: 3,548 more rows]

## Sheet: S1C Table
S1 Table. (C) List of 2-fold significantly differential expressed genes identified in RNA-seq analysis of PbIMC1gcKD [+]/[-] TMP parasites.
geneID	Product description	Gene Name or Symbol	[-]TMP	[+]TMP	Log2Fold Change	p-value	adjusted p-value
novel.1	N/A	N/A	1.82912	9.74789	-2.41542	0.0385023	0.049452
novel.10	N/A	N/A	51.6627	118.277	-1.19382	2.1589e-05	3.47958e-05
novel.101	N/A	N/A	177.345	49.2517	1.84541	9.21541e-13	1.96194e-12
novel.106	N/A	N/A	21.0349	100.421	-2.25766	4.01676e-10	7.91648e-10
novel.115	N/A	N/A	3152.3	1350.01	1.22249	8.17303e-90	5.79637e-89
novel.116	N/A	N/A	28.8388	59.2629	-1.03965	0.00707461	0.00971664
novel.121	N/A	N/A	18.2912	145.537	-2.99152	8.1018e-19	2.03868e-18
novel.128	N/A	N/A	32.4168	13.2166	1.30403	0.0188605	0.025024
novel.138	N/A	N/A	66.3157	299.3	-2.1729	6.17056e-25	1.81164e-24
novel.14	N/A	N/A	8.69837	44.3263	-2.34818	1.8784e-05	3.03986e-05
novel.140	N/A	N/A	1130.57	238.969	2.24204	2.76386e-90	1.9677e-89
novel.142	N/A	N/A	32.5372	6.92312	2.21501	0.000640881	0.000952647
novel.145	N/A	N/A	22.7436	47.649	-1.06552	0.0157761	0.0210627
novel.148	N/A	N/A	19.1857	56.6356	-1.56035	0.0002555	0.000388645
novel.151	N/A	N/A	44.8536	174.071	-1.95691	5.51254e-14	1.22095e-13
novel.158	N/A	N/A	273.534	125.815	1.11641	3.97654e-09	7.54753e-09
novel.161	N/A	N/A	110.989	48.6221	1.19473	5.05532e-05	8.0128e-05
novel.163	N/A	N/A	367.714	172.614	1.09424	2.48165e-11	5.07868e-11
novel.168	N/A	N/A	49.4264	137.97	-1.48039	6.1575e-08	1.12113e-07
novel.169	N/A	N/A	15.8944	42.7894	-1.42138	0.0045842	0.00640887
novel.17	N/A	N/A	229.495	598.17	-1.38285	2.84649e-26	8.54256e-26
novel.170	N/A	N/A	48.251	15.5148	1.62732	0.000981254	0.00144099
novel.173	N/A	N/A	20.1003	40.6601	-1.01692	0.0280243	0.0366046
novel.177	N/A	N/A	195.309	85.7476	1.18671	8.30124e-08	1.5011e-07
novel.178	N/A	N/A	15.4071	34.8932	-1.17326	0.0295204	0.0384681
novel.179	N/A	N/A	142.451	404.726	-1.50481	2.00671e-20	5.29458e-20
novel.183	N/A	N/A	46.2556	128.64	-1.47875	2.1735e-07	3.84873e-07
novel.184	N/A	N/A	10.9948	39.1232	-1.83277	0.000614408	0.000914522
novel.185	N/A	N/A	42.9643	86.2742	-1.00371	0.0017444	0.00251807
novel.186	N/A	N/A	58.0245	120.048	-1.05048	0.000127153	0.000196981
novel.191	N/A	N/A	1007.65	306.824	1.71534	7.09423e-57	3.44825e-56
novel.196	N/A	N/A	76.5623	37.5205	1.0306	0.0031721	0.0044959
novel.2	N/A	N/A	184.761	447.055	-1.27424	1.05541e-17	2.59455e-17
novel.20	N/A	N/A	118.426	50.2906	1.23968	1.64933e-05	2.68246e-05
novel.200	N/A	N/A	20.5074	50.6713	-1.30204	0.00289717	0.00411992
novel.202	N/A	N/A	24.5125	74.148	-1.5914	5.63033e-05	8.90639e-05
novel.206	N/A	N/A	220.957	455.435	-1.0438	1.79319e-13	3.90308e-13
novel.207	N/A	N/A	53.3714	123.569	-1.21253	1.75624e-05	2.85132e-05
novel.208	N/A	N/A	8.57796	50.9861	-2.56189	3.67988e-06	6.17881e-06
novel.218	N/A	N/A	321.051	719.323	-1.1647	9.69451e-24	2.78003e-23
novel.22	N/A	N/A	10.9747	2.115	2.35124	0.0372599	0.0479117
novel.220	N/A	N/A	1.80905	11.0358	-2.59462	0.0241732	0.0317388
novel.227	N/A	N/A	6.86924	28.5997	-2.06163	0.00150295	0.00218489
novel.235	N/A	N/A	51.2355	140.32	-1.45508	5.95876e-08	1.08565e-07
novel.237	N/A	N/A	96.049	42.0796	1.19439	0.000161296	0.00024814
novel.239	N/A	N/A	349.076	135.672	1.3677	1.40737e-14	3.15365e-14
novel.246	N/A	N/A	411.527	113.835	1.85201	3.35113e-26	1.00407e-25
novel.248	N/A	N/A	0	14.2412	-6.40152	0.000134805	0.00020866
novel.250	N/A	N/A	155.134	54.1543	1.52962	7.90891e-08	1.43202e-07
novel.255	N/A	N/A	1134.53	431.168	1.39467	1.95475e-46	8.27561e-46
novel.258	N/A	N/A	626.841	1330.43	-1.08529	3.24321e-36	1.16495e-35
novel.262	N/A	N/A	5.87441	42.2113	-2.83234	6.39867e-06	1.06536e-05
novel.264	N/A	N/A	65.0743	136.221	-1.06766	4.21343e-05	6.69178e-05
novel.295	N/A	N/A	236.083	111.42	1.087	7.29675e-08	1.32248e-07
novel.308	N/A	N/A	10.1003	125.895	-3.64485	8.69313e-19	2.18649e-18
novel.312	N/A	N/A	195.329	72.0989	1.4414	6.20657e-10	1.21246e-09
novel.313	N/A	N/A	63.939	209.791	-1.71346	5.6725e-14	1.25538e-13
novel.318	N/A	N/A	22.864	7.63289	1.58534	0.0203991	0.0269944
novel.325	N/A	N/A	28.3313	7.05477	2.00497	0.00234021	0.00334505
novel.326	N/A	N/A	132.792	23.7916	2.47597	1.57968e-13	3.4451e-13
novel.33	N/A	N/A	9.61293	36.9567	-1.93873	0.000751216	0.00111159
novel.330	N/A	N/A	76.2956	166.292	-1.12493	1.68657e-06	2.87717e-06
novel.339	N/A	N/A	1074.76	522.894	1.03924	3.11161e-28	9.68406e-28
novel.341	N/A	N/A	28.8388	62.849	-1.12584	0.00307488	0.00436145
novel.344	N/A	N/A	93.2853	206.177	-1.14593	7.79843e-08	1.41248e-07
novel.35	N/A	N/A	5.91455	33.737	-2.50747	9.67094e-05	0.000150999
novel.353	N/A	N/A	149.581	320.106	-1.09792	8.70876e-11	1.75377e-10
novel.36	N/A	N/A	551.541	263.024	1.06832	3.29799e-16	7.74045e-16
novel.369	N/A	N/A	156.817	59.1456	1.41222	5.39378e-08	9.85632e-08
novel.37	N/A	N/A	23.8789	5.38624	2.13989	0.0040877	0.00574807
novel.377	N/A	N/A	166.109	81.137	1.03577	1.20873e-05	1.97922e-05
novel.38	N/A	N/A	31.9896	7.05477	2.18011	0.000646353	0.000960266
novel.380	N/A	N/A	140.435	57.8577	1.28228	1.44891e-06	2.48015e-06
novel.383	N/A	N/A	91.9435	202.29	-1.13767	9.47857e-08	1.70953e-07
novel.384	N/A	N/A	9.18575	24.9478	-1.44521	0.022917	0.0301179
novel.385	N/A	N/A	104.747	23.6742	2.15638	1.94179e-09	3.71863e-09
novel.387	N/A	N/A	7.27635	26.4189	-1.85934	0.00483677	0.00675346
novel.390	N/A	N/A	22.4168	48.8711	-1.12512	0.00879674	0.011984
novel.391	N/A	N/A	786.342	265.995	1.56607	1.20639e-38	4.46938e-38
novel.396	N/A	N/A	93.7526	330.315	-1.8167	1.31335e-22	3.66738e-22
novel.4	N/A	N/A	13.211	41.0407	-1.63525	0.0013847	0.0020188
novel.400	N/A	N/A	55.642	153.814	-1.46907	1.8449e-07	3.27313e-07
novel.402	N/A	N/A	63.552	165.602	-1.37736	8.31206e-07	1.43688e-06
novel.406	N/A	N/A	64.9138	25.6576	1.34252	0.000612495	0.000911919
novel.407	N/A	N/A	32.0096	77.3534	-1.27216	0.000280537	0.000426263
novel.41	N/A	N/A	55.8685	17.6956	1.64852	0.000262557	0.000399271
novel.411	N/A	N/A	40.4213	9.49889	2.10968	0.000389027	0.000585334
novel.412	N/A	N/A	1.84919	19.2983	-3.39914	0.000731976	0.00108341
novel.415	N/A	N/A	142.144	540.361	-1.92479	6.12029e-35	2.15649e-34
novel.42	N/A	N/A	21.055	84.1449	-2.00003	9.56138e-08	1.72335e-07
novel.420	N/A	N/A	16.3417	65.1614	-1.99064	5.56999e-06	9.28498e-06
novel.422	N/A	N/A	1498.77	5133.42	-1.77638	6.33221e-256	1.07396e-254
novel.45	N/A	N/A	103.386	50.2105	1.03777	0.000509015	0.00076071
novel.47	N/A	N/A	750.654	1518.21	-1.01576	6.92179e-37	2.5074e-36
novel.5	N/A	N/A	215.148	82.6223	1.38582	4.30305e-10	8.45967e-10
novel.53	N/A	N/A	105.034	247.232	-1.23523	3.30698e-10	6.53618e-10
novel.56	N/A	N/A	136.009	30.1509	2.18144	5.25934e-12	1.10028e-11
novel.60	N/A	N/A	407.08	135.723	1.58686	1.22058e-21	3.33958e-21
novel.62	N/A	N/A	265.53	104.416	1.34734	4.44769e-12	9.32938e-12
novel.64	N/A	N/A	64.9941	165.846	-1.35322	2.99421e-08	5.52792e-08
novel.72	N/A	N/A	386.332	180.774	1.10045	2.78192e-11	5.68062e-11
novel.89	N/A	N/A	259.655	39.6355	2.71121	8.47003e-28	2.60681e-27
novel.94	N/A	N/A	123.466	47.6776	1.38477	1.05213e-05	1.72995e-05
novel.95	N/A	N/A	34.6731	16.2904	1.0902	0.0339646	0.0438983
PBANKA_0000301	fam-b protein	N/A	67.2102	200.029	-1.57446	6.06462e-12	1.26588e-11
PBANKA_0000901	fam-a protein	N/A	214.635	78.0117	1.46711	2.98483e-10	5.90367e-10
PBANKA_0100021	fam-b protein	N/A	156.123	68.6817	1.18123	2.59935e-06	4.39915e-06
PBANKA_0100600	schizont membrane associated cytoadherence protein	SMAC	11114.8	1731.17	2.68286	0	0
PBANKA_0100700	Plasmodium exported protein, unknown function	N/A	10311.2	4258.01	1.27531	4.78061e-224	7.0702e-223
PBANKA_0100800	zinc finger protein, putative	N/A	501.22	3555.99	-2.82729	0	0
PBANKA_0101000	MYND-type zinc finger protein, putative	N/A	904.934	231.402	1.96739	3.63126e-62	1.88215e-61
PBANKA_0101300	geranylgeranyl transferase type-2 subunit beta, putative	N/A	723.731	297.691	1.27941	2.48198e-26	7.4567e-26
PBANKA_0101500	conserved Plasmodium protein, unknown function	N/A	2109.2	7539.65	-1.83789	0	0
PBANKA_0101800	SDE2 domain-containing protein, putative	N/A	2081.03	7097.85	-1.77036	2.33129e-304	4.73602e-303
PBANKA_0102100	dihydroorotate dehydrogenase, putative	DHODH	1156.78	3616.16	-1.64514	1.13988e-152	1.20644e-151
PBANKA_0102400	male development protein MD4	MD4	102.164	325.99	-1.676	2.95218e-19	7.51389e-19
PBANKA_0102700	conserved Plasmodium protein, unknown function	N/A	365.363	1030.26	-1.49538	4.40382e-48	1.90363e-47
PBANKA_0102900	AP2 domain transcription factor, putative	SIP2	1291.59	3168.07	-1.29409	3.12442e-98	2.38023e-97
PBANKA_0103200	conserved protein, unknown function	N/A	2692.73	7844.56	-1.54245	1.41408e-276	2.57977e-275
PBANKA_0103300	GYF domain-containing protein, putative	N/A	267.72	1381.58	-2.36775	2.80397e-113	2.39612e-112
PBANKA_0103800	50S ribosomal protein L24, putative	N/A	1331.34	565.18	1.23393	5.40757e-42	2.13455e-41
PBANKA_0104100	serine/threonine protein kinase ARK1, putative	ARK1	804.533	1973.32	-1.29535	2.99291e-63	1.57334e-62
PBANKA_0104400	nucleoside diphosphate kinase, putative	N/A	410.145	896.373	-1.12955	3.20619e-25	9.44821e-25
PBANKA_0104500	conserved Plasmodium protein, unknown function	N/A	3545.68	12337.5	-1.79903	0	0
PBANKA_0104600	DNA repair protein RAD50, putative	RAD50	649.296	1496.24	-1.203	1.16475e-40	4.49215e-40
PBANKA_0105100	conserved Plasmodium protein, unknown function	N/A	4041.53	10674.9	-1.40155	1.65853e-267	2.92937e-266
PBANKA_0105500	glutaredoxin-like protein	GLP2	2308.73	710.986	1.70062	3.73037e-115	3.24273e-114
PBANKA_0105600	translation initiation factor IF-2, putative	N/A	438.468	881.903	-1.00719	2.34294e-22	6.50023e-22
PBANKA_0105700	MYND-type zinc finger protein, putative	N/A	290.283	1350.29	-2.21864	3.61487e-105	2.92246e-104
PBANKA_0106300	conserved Plasmodium protein, unknown function	N/A	1119.96	2737.26	-1.28836	2.4909e-80	1.61385e-79
PBANKA_0106700	conserved Plasmodium protein, unknown function	N/A	144.501	344.104	-1.25403	4.64607e-13	9.98725e-13
PBANKA_0107100	proteasome subunit alpha type-2, putative	N/A	5968.2	1776.42	1.74731	2.99405e-257	5.14087e-256
PBANKA_0107200	conserved Plasmodium protein, unknown function	N/A	367.573	840.98	-1.19367	1.59923e-28	5.01942e-28
PBANKA_0107300	T-complex protein 1 subunit zeta, putative	CCT6	4507.94	2011.21	1.16473	9.64333e-115	8.33051e-114
PBANKA_0107800	citrate synthase-like protein, putative	N/A	248.52	518.035	-1.05914	1.57965e-15	3.64423e-15
PBANKA_0108100	conserved Plasmodium protein, unknown function	N/A	248.781	827.792	-1.73391	5.59491e-48	2.41286e-47
PBANKA_0108200	protein KIC6, putative	N/A	365.77	785.406	-1.10203	1.99184e-23	5.67665e-23
PBANKA_0108600	pre-mRNA-splicing factor SLU7, putative	SLU7	1071.11	524.84	1.03018	8.14886e-26	2.43369e-25
PBANKA_0108700	RNA-binding protein 25, putative	RBM25	308.947	2902.85	-3.23062	0	0
PBANKA_0108900	peptidyl-tRNA hydrolase PTRHD1, putative	N/A	1407.6	479.959	1.55031	2.04208e-64	1.10169e-63
PBANKA_0109400	succinate dehydrogenase subunit 3, putative	SDH3	1158.67	351.493	1.72319	3.25062e-63	1.70557e-62
PBANKA_0109500	AP2 domain transcription factor AP2-EXP2, putative	ApiAP2	1935.11	853.81	1.1794	1.19061e-54	5.62448e-54
PBANKA_0109800	EF hand domain-containing protein, putative	N/A	2008.65	9424.57	-2.22999	0	0
PBANKA_0109900	basal complex transmembrane protein 1, putative	BTP1	3906.2	9990.84	-1.35438	1.51382e-225	2.24483e-224
PBANKA_0110000	60S ribosomal protein L39, putative	N/A	4648.09	1543.93	1.59001	1.02573e-178	1.24208e-177
PBANKA_0110100	conserved Plasmodium protein, unknown function	N/A	1045.96	2606.14	-1.31669	7.98914e-88	5.5454e-87
PBANKA_0110300	conserved Plasmodium protein, unknown function	N/A	846.13	161.893	2.3886	5.9456e-72	3.5229e-71
PBANKA_0110400	eukaryotic translation initiation factor 3 subunit L, putative	EIF3L	2054.52	934.835	1.13726	5.45156e-55	2.58193e-54
PBANKA_0110500	leucine-rich repeat protein	LRR6	405.939	1261.22	-1.63577	1.34109e-62	6.97067e-62
PBANKA_0110800	conserved Plasmodium protein, unknown function	N/A	5141.37	11599.9	-1.17376	5.31547e-219	7.71718e-218
PBANKA_0110900	cytoplasmic tRNA 2-thiolation protein 1, putative	NCS6	1031.28	2070.07	-1.00515	2.42158e-48	1.05417e-47
PBANKA_0111000	6-cysteine protein P12, putative	P12	4386.27	1157.04	1.92328	1.90924e-236	2.966e-235
PBANKA_0112600	fam-b protein	N/A	1998.87	732.291	1.44842	3.42845e-79	2.17803e-78
PBANKA_0112661	fam-a protein	N/A	947.818	404.157	1.22803	5.69435e-32	1.90591e-31
PBANKA_0112701	fam-a protein	N/A	662.495	151.553	2.12817	4.04166e-51	1.82831e-50
PBANKA_0200400	Plasmodium exported protein, unknown function	N/A	1456.96	703.625	1.04968	1.80043e-37	6.55625e-37
PBANKA_0200500	PIR protein, pseudogene	N/A	119.828	40.6601	1.55759	1.9198e-07	3.40385e-07
PBANKA_0200700	fam-b protein	N/A	247.946	38.3476	2.68717	5.27044e-26	1.57658e-25
PBANKA_0200751	PIR protein, pseudogene	N/A	24.633	8.27683	1.58551	0.0173048	0.0230315
PBANKA_0201000	fam-b protein	N/A	941.207	249.765	1.90957	1.24916e-51	5.67391e-51
PBANKA_0201051	conserved rodent malaria protein, unknown function	N/A	1.84919	34.6299	-4.2415	2.07804e-06	3.53089e-06
PBANKA_0201250	PIR protein, pseudogene	N/A	1482.04	467.152	1.66463	5.69473e-76	3.49756e-75
PBANKA_0201340	fam-c protein	N/A	3079.39	1011.38	1.60668	1.33982e-122	1.21814e-121
PBANKA_0201400	fam-a protein, pseudogene	N/A	208.44	85.2496	1.29383	4.33581e-09	8.20977e-09
PBANKA_0201450	PIR protein, pseudogene	N/A	31.5423	4.23	2.87203	9.89681e-05	0.000154266
PBANKA_0201500	Plasmodium exported protein, unknown function	N/A	6336.86	1157.49	2.45191	0	0
PBANKA_0201600	early transcribed membrane protein	ETRAMP	94395.7	20904.1	2.17464	0	0
PBANKA_0201700	PIMMS1 protein	PIMMS1	175.536	361.03	-1.04006	4.21023e-11	8.55937e-11
PBANKA_0202700	kinesin-8B	N/A	152.973	733.264	-2.26266	6.10746e-61	3.13339e-60
PBANKA_0203000	chromatin assembly factor 1 subunit C, putative	CAF1C	17701.5	8766.16	1.01336	1.74966e-171	2.0343e-170
PBANKA_0203600	conserved Plasmodium protein, unknown function	N/A	4460.41	11190.6	-1.32738	3.66748e-248	5.98231e-247
PBANKA_0204500	LCCL domain-containing protein, putative	CCp5	2591.59	8470.14	-1.70873	0	0
PBANKA_0205400	proteasome subunit beta type-3, putative	N/A	5615.64	1627.17	1.78669	7.2416e-266	1.26694e-264
PBANKA_0205500	conserved Plasmodium protein, unknown function	N/A	216.53	88.1917	1.29751	1.37763e-09	2.65473e-09
PBANKA_0205700	dolichyl-diphosphooligosaccharide--protein glycosyltransferase subunit OST3/OST6, putative	Pb51	43.3112	17.3149	1.32088	0.00601729	0.00833256
PBANKA_0205800	eukaryotic translation initiation factor 2-alpha kinase 2	eIK2	385.317	2639.17	-2.7761	1.9669e-268	3.48512e-267
PBANKA_0206000	ATP synthase-associated protein, putative	N/A	4320.06	2157.89	1.0011	2.81141e-81	1.83869e-80
PBANKA_0206300	centrin-1, putative	CEN1	7943.97	3018.92	1.39502	9.34777e-205	1.28962e-203
PBANKA_0206500	ras-related protein Rab-5C, putative	RAB5c	3570.09	1710.6	1.06188	8.47748e-81	5.5248e-80
PBANKA_0206800	conserved Plasmodium protein, unknown function	N/A	210.857	640.856	-1.60399	6.88736e-35	2.42369e-34
PBANKA_0207200	V-type proton ATPase subunit C, putative	N/A	2598.41	1192.68	1.12342	1.60369e-66	8.92979e-66
PBANKA_0207600	asparagine-rich antigen, putative	N/A	252.012	2057.76	-3.03036	6.03359e-231	9.19294e-230
PBANKA_0207800	conserved protein, unknown function	N/A	774.86	275.517	1.49062	2.77959e-36	9.99065e-36
PBANKA_0207900	conserved Plasmodium protein, unknown function	N/A	618.209	290.571	1.08691	7.86736e-18	1.94094e-17
PBANKA_0208000	cyclase-associated protein	C-CAP	4882.52	2202.99	1.14749	6.81513e-115	5.91498e-114
PBANKA_0208200	conserved Plasmodium protein, unknown function	N/A	2580.2	1020.08	1.33864	1.61918e-89	1.14104e-88
PBANKA_0208300	novel putative transporter 1	NPT1	2029.8	710.168	1.51464	1.09214e-87	7.56182e-87
PBANKA_0208400	major facilitator superfamily-related transporter, putative	MFR2	670.265	1660.78	-1.30866	1.03459e-57	5.06877e-57
PBANKA_0208700	4-hydroxy-3-methylbut-2-enyl diphosphate reductase, putative	LytB	2197.04	1046.62	1.06927	8.30571e-53	3.83862e-52
PBANKA_0209300	actin-related protein ARP1	ARP1	4610.64	13674.9	-1.56867	0	0
PBANKA_0209700	zinc-carboxypeptidase, putative	N/A	242.772	1391.02	-2.51645	5.92646e-119	5.28427e-118
PBANKA_0209900	nucleoside transporter 4, putative	NT4	928.908	451.425	1.03942	8.91282e-24	2.55719e-23
PBANKA_0210800	conserved Plasmodium protein, unknown function	N/A	1822.3	468.176	1.95978	1.04945e-114	9.05174e-114
PBANKA_0210900	dolichyl-diphosphooligosaccharide--protein glycosyltransferase subunit OST2, putative	OST2	415.624	113.191	1.8744	1.00536e-27	3.09075e-27
PBANKA_0211500	proteasome subunit alpha type-5, putative	N/A	6992.16	2465.85	1.50319	8.4075e-242	1.33605e-240
PBANKA_0211900	cation transporting ATPase, putative	N/A	2014.78	1006.22	1.00132	5.54122e-45	2.28828e-44
PBANKA_0212600	EF hand domain-containing protein, putative	N/A	191.083	496.93	-1.38054	6.43499e-21	1.72491e-20
PBANKA_0212700	RING zinc finger protein, putative	N/A	503.562	1230.43	-1.28829	4.56378e-45	1.88745e-44
PBANKA_0212800	alpha/beta hydrolase, putative	N/A	659.138	1353.41	-1.03852	1.0507e-34	3.68341e-34
PBANKA_0213100	signal recognition particle subunit SRP9, putative	SRP9	1208.29	470.466	1.36241	9.70712e-47	4.1285e-46
PBANKA_0213300	1-cys peroxiredoxin, putative	AOP	617.842	272.406	1.18342	1.05767e-20	2.82148e-20
PBANKA_0213500	ribosome biogenesis protein BRX1, putative	N/A	611.059	1558.39	-1.3506	2.16439e-58	1.0756e-57
PBANKA_0213800	zinc finger protein, putative	N/A	1742.91	3599.31	-1.04639	4.35216e-81	2.83966e-80
PBANKA_0213900	dynein light chain, putative	N/A	319.136	709.627	-1.15453	2.26015e-21	6.13548e-21
PBANKA_0214000	dynein heavy chain, putative	N/A	335.544	1843.15	-2.45766	1.21799e-167	1.38706e-166
PBANKA_0214550	Plasmodium exported protein, unknown function, pseudogene	N/A	1610.6	398.53	2.01287	1.61541e-33	5.5474e-33
PBANKA_0214951	conserved rodent malaria protein, unknown function	N/A	528.757	120.458	2.13663	9.65681e-41	3.73217e-40
PBANKA_0215550	erythrocyte membrane antigen 1, pseudogene	N/A	684.926	188.547	1.85891	9.02688e-44	3.66494e-43
PBANKA_0215800	fam-b protein	N/A	656.334	101.079	2.69932	1.80354e-66	1.00325e-65
PBANKA_0216021	fam-b protein	N/A	266.338	659.614	-1.30961	1.08879e-25	3.24124e-25
PBANKA_0216061	PIR protein	N/A	69.0594	11.0215	2.61715	1.35871e-07	2.42529e-07
PBANKA_0216781	fam-a protein	N/A	1315.32	491.842	1.42166	3.85362e-51	1.74467e-50
PBANKA_0300500	PIR protein, pseudogene	N/A	47.9844	23.0303	1.06511	0.0150404	0.0200998
PBANKA_0300600	Plasmodium exported protein, unknown function	N/A	424.729	2358.42	-2.47314	5.33506e-198	7.18162e-197
PBANKA_0300700	nucleic acid-binding protein, putative	N/A	849.98	2263.2	-1.41257	1.15996e-90	8.32231e-90
PBANKA_0301000	repetitive organellar protein, putative	ROPE	390.836	1730.58	-2.14592	1.83623e-28	5.75352e-28
PBANKA_0301500	protein MAK16, putative	MAK16	150.762	413.035	-1.45575	1.50994e-18	3.78234e-18
PBANKA_0301600	WD repeat-containing protein, putative	N/A	14720.1	56742.2	-1.94676	0	0
PBANKA_0301800	condensin-2 complex subunit H2, putative	CAPH2	190.756	497.317	-1.38276	3.15452e-22	8.69964e-22
PBANKA_0302100	conserved Plasmodium protein, unknown function	N/A	251.39	809.221	-1.6862	6.41056e-43	2.57071e-42
PBANKA_0302500	hexose transporter	HT1	12430.5	3526.48	1.81697	0	0
PBANKA_0302900	MORN repeat protein, putative	N/A	263.847	571.018	-1.11271	1.14093e-17	2.8023e-17
PBANKA_0303000	conserved Plasmodium protein, unknown function	N/A	113.492	358.623	-1.65902	6.18837e-20	1.61206e-19
PBANKA_0303200	DNA-directed RNA polymerase II 16 kDa subunit, putative	N/A	2122.6	652.273	1.70267	2.4068e-110	2.01938e-109
PBANKA_0303400	RNA-binding protein, putative	N/A	3971.33	1373.63	1.53106	7.39007e-161	8.1159e-160
PBANKA_0303900	pantothenate transporter	PAT	1124.74	2865.34	-1.34975	1.57999e-97	1.19545e-96
PBANKA_0304100	conserved Plasmodium protein, unknown function	N/A	263.474	1085.51	-2.04237	3.19057e-76	1.96828e-75
PBANKA_0304400	merozoite surface protein 4/5	MSP4/5	4167.62	1058.25	1.97617	6.94179e-238	1.08755e-236
PBANKA_0304500	conserved Plasmodium protein, unknown function	N/A	991.757	2011.18	-1.01992	1.52067e-48	6.63544e-48
PBANKA_0304700	serine repeat antigen 5	SERA5	23.2711	96.7834	-2.05461	5.93227e-09	1.11754e-08
PBANKA_0305000	serine repeat antigen 2	SERA2	28758.3	10863.9	1.40454	0	0
PBANKA_0305600	acyl carrier protein, putative	ACP	618.476	297.193	1.0565	1.83677e-17	4.47966e-17
PBANKA_0306000	6-cysteine protein P230p	P230p	199.294	700.133	-1.81228	4.06844e-45	1.68511e-44
PBANKA_0306100	6-cysteine protein P230	P230	79.0192	320.839	-2.02244	9.36444e-25	2.73631e-24
PBANKA_0306600	conserved Plasmodium protein, unknown function	N/A	702.71	2180.61	-1.63398	3.81932e-110	3.19005e-109
PBANKA_0306700	transporter, putative	N/A	3093.01	1267.28	1.28638	1.50769e-94	1.10604e-93
PBANKA_0307000	60S ribosomal protein L37ae, putative	N/A	9532.25	3048.74	1.64413	8.4155e-302	1.69718e-300
PBANKA_0307500	protein CERLI1, putative	CERLI1	1020.82	398.155	1.35837	7.76922e-41	3.00894e-40
PBANKA_0307700	conserved Plasmodium protein, unknown function	N/A	59.7733	19.6932	1.60751	0.000178934	0.000274743
PBANKA_0309600	SRR1-like protein	N/A	794.814	312.802	1.34615	1.41914e-31	4.70164e-31
PBANKA_0309700	multidrug efflux pump, putative	MATE	635.299	214.614	1.56765	2.58996e-32	8.71068e-32
PBANKA_0309800	arginyl-tRNA--protein transferase, putative	ATEL1	806.537	295.613	1.44358	1.10592e-30	3.61003e-30
PBANKA_0309900	conserved protein, unknown function	N/A	346.065	166.072	1.06208	5.68368e-10	1.11188e-09
PBANKA_0310700	conserved protein, unknown function	N/A	1029.45	4688.19	-2.18743	0	0
PBANKA_0311100	ribosomal protein L13, mitochondrial, putative	mRPL13	2324.2	900.961	1.36689	8.80557e-80	5.67857e-79
PBANKA_0311400	serine/threonine protein kinase STK2	STK2	413.402	2098.19	-2.34405	2.39685e-176	2.84645e-175
PBANKA_0311500	conserved Plasmodium protein, unknown function	N/A	1364.28	3116.66	-1.19238	1.20449e-87	8.31894e-87
PBANKA_0312000	conserved Plasmodium protein, unknown function	N/A	3193.28	9346.67	-1.54967	6.15075e-298	1.22265e-296
PBANKA_0312700	DEAD/DEAH box helicase, putative	N/A	401.478	3024.98	-2.91266	0	0
PBANKA_0312800	conserved Plasmodium protein, unknown function	N/A	245.243	719.031	-1.55359	8.51536e-35	2.989e-34
PBANKA_0313000	conserved Plasmodium protein, unknown function	N/A	97.1442	225.335	-1.21374	1.14929e-08	2.14828e-08
PBANKA_0313400	autophagy-related protein 11, putative	ATG11	134.707	391.063	-1.53602	1.65213e-20	4.38408e-20
PBANKA_0313500	TMEM121 domain-containing protein, putative	N/A	648.645	324.219	1.00104	1.3224e-16	3.14764e-16
PBANKA_0313700	conserved Plasmodium membrane protein, unknown function	N/A	321.478	882.292	-1.45726	1.89984e-40	7.3018e-40
PBANKA_0314000	AP-2 complex subunit sigma, putative	AP2S	450.331	143.093	1.65512	1.21921e-25	3.6256e-25
PBANKA_0314500	40S ribosomal protein S26, putative	RPS26	8108.43	3249.5	1.31854	1.1402e-188	1.45035e-187
PBANKA_0314900	SUZ domain-containing protein, putative	N/A	146.571	495.296	-1.75709	3.5949e-29	1.14319e-28
PBANKA_0315000	rRNA methyltransferase, putative	N/A	783.191	209.133	1.90282	3.84232e-51	1.74097e-50
PBANKA_0315200	small nuclear ribonucleoprotein Sm D2, putative	SNRPD2	1731.38	555.212	1.64017	2.60347e-87	1.79142e-86
PBANKA_0315410	ribonuclease P	N/A	2558.95	1106.67	1.20931	3.15968e-76	1.9514e-75
PBANKA_0315420	Plasmodium RNA of unknown function RUF2	N/A	33.7786	15.1341	1.15542	0.0282044	0.0368138
PBANKA_0315430	small nucleolar RNA snoR01	N/A	157.672	45.2049	1.79528	7.49284e-11	1.51165e-10
PBANKA_0315600	40S ribosomal protein S30, putative	N/A	5361.89	2068.25	1.37369	6.17587e-168	7.04761e-167
PBANKA_0315700	conserved Plasmodium protein, unknown function	N/A	750.921	209.791	1.84012	9.35261e-48	4.01778e-47
PBANKA_0316100	Plasmodium exported protein, unknown function	N/A	3773.36	1355.32	1.47722	1.97375e-147	2.01221e-146
PBANKA_0316200	Plasmodium exported protein, unknown function	N/A	1573.03	3360.32	-1.09559	4.86072e-80	3.14191e-79
PBANKA_0316300	fam-b protein	N/A	6517.27	1339.58	2.28331	0	0
PBANKA_0316600	reticulocyte binding protein, putative	Pb235	763.578	379.947	1.00723	8.41892e-20	2.18184e-19
PBANKA_0316700	fam-b protein	N/A	818.432	243.683	1.74394	5.91901e-45	2.44247e-44
PBANKA_0316800	erythrocyte membrane associated protein 2	EMAP2	1852.55	805.048	1.20253	4.30486e-54	2.02157e-53
PBANKA_0316821	fam-a protein, pseudogene	N/A	209.802	84.3424	1.31585	1.48127e-09	2.84951e-09
PBANKA_0316841	fam-b protein	N/A	516.334	174.935	1.55707	6.32153e-24	1.82126e-23
PBANKA_0316921	fam-b protein, pseudogene	N/A	1838.22	352.306	2.38414	8.43565e-153	8.94534e-152
PBANKA_0316941	PIR protein	N/A	824.12	243.002	1.76061	4.62211e-48	1.99644e-47
PBANKA_0316961	fam-a protein, pseudogene	N/A	73.0846	16.1587	2.17023	3.32499e-07	5.83741e-07
PBANKA_0316981	reticulocyte binding protein, putative	N/A	54.0795	138.059	-1.35629	9.62418e-07	1.65815e-06
PBANKA_0317001	PIR protein	N/A	2.78382	47.8465	-4.12008	3.07759e-08	5.6762e-08
PBANKA_0317081	conserved rodent malaria protein, unknown function	N/A	880.195	211.131	2.05888	9.52775e-64	5.04207e-63
PBANKA_0317091	erythrocyte membrane antigen 1, pseudogene	N/A	829.906	214.336	1.95242	1.47641e-55	7.02242e-55
PBANKA_0317121	fam-a protein, pseudogene	N/A	133.426	37.0597	1.83952	1.25538e-09	2.42337e-09
PBANKA_0317161	erythrocyte membrane antigen 1	N/A	13.2712	39.6355	-1.57953	0.00198044	0.00284474
PBANKA_0317181	PIR protein	N/A	20.4873	44.5094	-1.11739	0.0141162	0.0188965
PBANKA_0400800	fam-a protein, pseudogene	N/A	52.6174	11.2848	2.21157	1.19599e-05	1.95894e-05
PBANKA_0400850	PIR protein, pseudogene	N/A	106.069	31.1612	1.75876	1.35069e-07	2.41176e-07
PBANKA_0401100	serine/threonine protein kinase, putative	SRPK1	502.106	1331.94	-1.40645	2.61595e-52	1.19802e-51
PBANKA_0402500	phosphatidylethanolamine-binding protein, putative	N/A	3933.07	10059.5	-1.35529	9.98464e-221	1.45341e-219
PBANKA_0402600	inner membrane complex protein 1a	IMC1a	85.5015	421.237	-2.30115	1.11151e-38	4.12335e-38
PBANKA_0402700	inner membrane complex protein 1e	IMC1e	8613.56	70274.1	-3.02848	0	0
PBANKA_0403000	60S ribosomal protein L44, putative	RPL44	4744.88	1767.05	1.42402	9.06374e-157	9.79873e-156
PBANKA_0403200	circumsporozoite (CS) protein	CSP	935.209	2577.9	-1.46363	3.40805e-101	2.66964e-100
PBANKA_0403300	conserved Plasmodium membrane protein, unknown function	N/A	140.349	412.668	-1.55921	7.01274e-19	1.76544e-18
PBANKA_0403700	GRIP domain-containing protein, putative	N/A	314.262	1951.21	-2.63502	2.75013e-189	3.51434e-188
PBANKA_0403800	transporter, putative	N/A	3767.25	1801.1	1.0643	6.56243e-85	4.42764e-84
PBANKA_0404200	ubiquitin-conjugating enzyme MMS2, putative	N/A	5447.98	2561.46	1.08826	1.02249e-116	9.00119e-116
PBANKA_0404300	P-loop containing nucleoside triphosphate hydrolase, putative	N/A	178.339	655.215	-1.87764	7.65773e-45	3.15526e-44
PBANKA_0404500	conserved Plasmodium protein, unknown function	N/A	1975.05	629.162	1.64977	1.14232e-96	8.56123e-96
PBANKA_0405300	40S ribosomal protein S23, putative	N/A	10732.7	3432.64	1.64397	0	0
PBANKA_0405400	40S ribosomal protein S12, putative	RPS12	10758.4	3221.02	1.73943	0	0
PBANKA_0405600	end-binding protein 1, putative	EB1	600.5	1524.57	-1.34459	2.47717e-58	1.22774e-57
PBANKA_0406200	conserved Plasmodium protein, unknown function	N/A	87.9986	253.093	-1.52517	2.33962e-13	5.07253e-13
PBANKA_0406400	zinc finger protein, putative	N/A	339.156	732.459	-1.11225	2.57064e-21	6.96811e-21
PBANKA_0406500	T-complex protein 1 subunit eta, putative	CCT7	3692.06	1781.45	1.05076	2.18766e-81	1.43413e-80
PBANKA_0406600	conserved Plasmodium protein, unknown function	N/A	1153.33	547.63	1.07348	4.33975e-31	1.43008e-30
PBANKA_0406700	activator of Hsp90 ATPase, putative	N/A	1114.39	420.504	1.40784	1.55351e-45	6.50462e-45
PBANKA_0406800	pre-mRNA-processing factor 19, putative	PRPF19	2170.29	864.583	1.32684	3.60977e-76	2.22442e-75
PBANKA_0406900	conserved protein, unknown function	N/A	480.933	1223.92	-1.34929	3.2925e-42	1.3071e-41
PBANKA_0407300	OMD protein	OMD	871.075	2044.51	-1.23095	7.09547e-67	3.9749e-66
PBANKA_0407400	serine/threonine protein kinase ARK2, putative	ARK2	385.217	990.798	-1.3624	9.04173e-41	3.49933e-40
PBANKA_0407700	60S acidic ribosomal protein P2, putative	N/A	9867.62	3298.79	1.58017	0	0
PBANKA_0407800	SECIS-binding protein 2, putative	SBP2	394.643	799.91	-1.01943	2.09819e-21	5.7014e-21
PBANKA_0408200	calcium-dependent protein kinase 3	CDPK3	935.608	4529.03	-2.27487	0	0
PBANKA_0408300	phd finger protein, putative	N/A	534.19	1875	-1.81033	8.06923e-97	6.06395e-96
PBANKA_0408400	phosphoglycerate mutase, putative	N/A	1060.08	3263.34	-1.6226	1.05288e-150	1.09761e-149
PBANKA_0408500	parasite-infected erythrocyte surface protein	PIESP1	644.892	157.414	2.03931	3.50668e-45	1.45352e-44
PBANKA_0408600	eukaryotic translation initiation factor 3 subunit K, putative	EIF3K	1926.61	669.983	1.52459	6.50757e-86	4.43923e-85
PBANKA_0409400	kinase-related protein PKRP	PKRP	389.769	2828.08	-2.85911	1.09034e-292	2.10697e-291
PBANKA_0409700	plasmepsin VI, putative	PM6	1389.96	8757.92	-2.65542	0	0
PBANKA_0410600	60S ribosomal protein L26, putative	N/A	6966.23	2656.24	1.39099	5.15758e-194	6.77819e-193
PBANKA_0410650	conserved Plasmodium protein, unknown function	N/A	54.9339	352.767	-2.68364	2.35245e-38	8.6574e-38
PBANKA_0410800	ubiquitin-protein ligase, putative	N/A	1323.83	472.383	1.488	1.7564e-58	8.74415e-58
PBANKA_0411100	conserved Plasmodium protein, unknown function	N/A	716.996	315.65	1.18141	3.63425e-23	1.02677e-22
PBANKA_0411300	conserved Plasmodium protein, unknown function	N/A	298.921	943.121	-1.65765	7.79292e-53	3.60463e-52
PBANKA_0411900	conserved Plasmodium protein, unknown function	N/A	217.284	65.3074	1.74199	2.66204e-13	5.76707e-13
PBANKA_0412400	RING finger protein RNF1, putative	RNF1	24.6731	59.2772	-1.26046	0.00199732	0.00286823
PBANKA_0412500	conserved Plasmodium protein, unknown function	N/A	135.174	318.964	-1.23729	1.12391e-12	2.38912e-12
PBANKA_0412800	eukaryotic translation initiation factor 4E, putative	eIF4E	2807.88	1289.93	1.12159	4.87779e-73	2.9309e-72
PBANKA_0412900	circumsporozoite- and TRAP-related protein	CTRP	232.846	3984.72	-4.09835	0	0
PBANKA_0413200	conserved Plasmodium protein, unknown function	N/A	2416.96	535.195	2.17757	4.38985e-167	4.97876e-166
PBANKA_0413400	male development protein MD3	MD3	471.2	1405.16	-1.57741	8.83237e-67	4.94292e-66
PBANKA_0413600	zinc finger protein, putative	N/A	685.875	341.021	1.00847	2.68164e-17	6.50301e-17
PBANKA_0413800	microneme associated antigen, putative	MA	216.304	489.463	-1.17719	1.05806e-16	2.52171e-16
PBANKA_0414400	formate-nitrite transporter, putative	FNT	6134.42	1690.25	1.85806	2.07628e-266	3.644e-265
PBANKA_0414500	protein YOP1	YOP1	2842.79	1178.19	1.27096	3.37833e-91	2.43328e-90
PBANKA_0414600	40S ribosomal protein S15A, putative	N/A	10081.1	3696.86	1.44695	1.00568e-293	1.95018e-292
PBANKA_0414900	dynein intermediate light chain, putative	N/A	256.51	930.336	-1.85805	8.06309e-59	4.03956e-58
PBANKA_0415100	conserved Plasmodium protein, unknown function	N/A	998.32	428.466	1.22247	1.33904e-32	4.53376e-32
PBANKA_0415800	WD repeat-containing protein 66, putative	WDR66	136.29	424.127	-1.63836	9.28439e-25	2.71435e-24
PBANKA_0416000	high molecular weight rhoptry protein 3, putative	RhopH3	24882.9	9368.81	1.4089	0	0
PBANKA_0416100	dynein heavy chain, putative	MG1	652.862	1415.17	-1.11573	6.91858e-41	2.68513e-40
PBANKA_0416700	bacterial histone-like protein, putative	HU	6876.09	878.246	2.96763	0	0
PBANKA_0416900	prefoldin subunit 4, putative	N/A	1240.64	355.681	1.80098	5.30685e-73	3.18526e-72
PBANKA_0417100	conserved protein, unknown function	N/A	135.702	403.973	-1.57426	2.88525e-22	7.96892e-22
PBANKA_0417200	PH domain-containing protein	PH	15439.4	40577.2	-1.39417	0	0
PBANKA_0417500	60S ribosomal protein L32, putative	RPL32	6361.05	2427.37	1.38955	1.28886e-188	1.6357e-187
PBANKA_0417600	LCCL domain-containing protein	CCp4	745.273	2910.91	-1.9653	3.00318e-186	3.78537e-185
PBANKA_0417800	conserved protein, unknown function	N/A	338.981	981.534	-1.53356	1.49156e-48	6.51352e-48
PBANKA_0418200	ras-related protein RAB7, putative	RAB7	11933.2	3672.63	1.70014	0	0
PBANKA_0500700	fam-a protein	N/A	5906.43	1383.66	2.09481	0	0
PBANKA_0500721	PIR protein, pseudogene	N/A	1234.41	214.914	2.52099	5.66071e-110	4.72095e-109
PBANKA_0500741	fam-b protein	N/A	1907.46	813.963	1.22715	1.26335e-58	6.30652e-58
PBANKA_0500950	PIR protein, pseudogene	N/A	1950.95	682.057	1.51746	1.36133e-83	9.08537e-83
PBANKA_0500971	PIR protein	N/A	119.647	46.6903	1.35748	2.82308e-06	4.76906e-06
PBANKA_0501100	early transcribed membrane protein	2023-09-03	4710.67	2045.05	1.20269	7.88004e-115	6.82855e-114
PBANKA_0501400	rhoptry neck protein 12	RON12	4549.6	1037.45	2.13216	1.69577e-285	3.18805e-284
PBANKA_0502000	conserved Plasmodium protein, unknown function	N/A	745.233	4473.18	-2.58485	0	0
PBANKA_0502200	26S proteasome regulatory subunit p55, putative	RPN5	3400.65	1408.28	1.27061	2.34609e-98	1.78974e-97
PBANKA_0502500	serine/threonine protein phosphatase 8	PPP8	1652.51	10709.1	-2.6956	0	0
PBANKA_0502600	peptidase, putative	N/A	5803.39	2611.98	1.15113	8.8107e-133	8.42486e-132
PBANKA_0502650	conserved Plasmodium protein, unknown function	N/A	2682.45	8817.31	-1.71698	0	0
PBANKA_0502800	tRNA wybutosine-synthesizing protein, putative	N/A	380.75	1332.03	-1.80544	5.02529e-77	3.13501e-76
PBANKA_0503000	conserved protein, unknown function	N/A	143.079	508.235	-1.82818	6.68137e-34	2.31015e-33
PBANKA_0503200	eukaryotic translation initiation factor subunit eIF2A, putative	N/A	1246.7	3005.78	-1.2704	4.03001e-87	2.76957e-86
PBANKA_0503300	conserved Plasmodium protein, unknown function	N/A	1347.68	11325.4	-3.07151	0	0
PBANKA_0503500	zinc finger protein, putative	N/A	1774.75	5737.03	-1.69234	5.26906e-247	8.5196e-246
PBANKA_0503600	60S ribosomal protein L30e, putative	N/A	7788	2842.74	1.45299	1.95094e-221	2.87001e-220
PBANKA_0503800	conserved Plasmodium protein, unknown function	N/A	386.085	1946.97	-2.33577	2.14538e-139	2.12091e-138
PBANKA_0504000	tRNA methyltransferase, putative	N/A	1313.3	2699.37	-1.03883	3.26932e-59	1.64236e-58
PBANKA_0504400	conserved Plasmodium protein, unknown function	N/A	2479.78	20192.9	-3.02555	0	0
PBANKA_0504600	rRNA (cytosine-C(5))-methyltransferase, putative	RCM1	672.329	319.265	1.07412	1.1341e-19	2.92408e-19
PBANKA_0505000	dihydrolipoamide acyltransferase, putative	N/A	47.9844	348.113	-2.85938	7.76552e-41	3.00894e-40
PBANKA_0505100	ADP-ribosylation factor 1, putative	ARF1	12159.8	4158.03	1.54746	0	0
PBANKA_0505300	conserved Plasmodium protein, unknown function	N/A	1210.23	454.593	1.41241	2.3092e-50	1.03031e-49
PBANKA_0505600	endomembrane protein 70, putative	N/A	3219.71	928.413	1.79189	2.71168e-155	2.92019e-154
PBANKA_0505700	ATP-dependent RNA helicase ROK1, putative	ROK1	1352.49	2965.41	-1.13314	1.77603e-75	1.08598e-74
PBANKA_0506400	folate-biopterin transporter, putative	N/A	1848.19	304.878	2.59702	1.32981e-165	1.48992e-164
PBANKA_0506600	serine/arginine-rich splicing factor 4, putative	SRSF4	1599.42	4060.27	-1.34392	3.69533e-133	3.54573e-132
PBANKA_0506700	citrate synthase, mitochondrial, putative	CS	953.899	1989.07	-1.05978	3.09349e-50	1.37803e-49
PBANKA_0506800	kelch protein K10, putative	Kelch10	297.132	685.257	-1.20638	5.65301e-24	1.63035e-23
PBANKA_0506900	phospholipid scramblase, putative	PLSCR	1198.04	3906.86	-1.70591	8.35118e-186	1.05024e-184
PBANKA_0507100	cytochrome c oxidase subunit ApiCOX13, putative	N/A	4376.06	2081.42	1.0707	3.10396e-79	1.97642e-78
PBANKA_0507300	dynein heavy chain, putative	N/A	405.016	902.518	-1.15452	4.17536e-27	1.27725e-26
PBANKA_0507900	conserved Plasmodium protein, unknown function	N/A	70.4212	369.395	-2.39244	3.117e-35	1.1053e-34
PBANKA_0508300	ookinete maturation gene OMG1	OMG1	51.2556	749.042	-3.87068	6.53129e-105	5.26491e-104
PBANKA_0510100	conserved protein, unknown function	N/A	799.645	3049.24	-1.93107	2.82601e-168	3.23823e-167
PBANKA_0510300	conserved Plasmodium protein, unknown function	N/A	2985.42	7152.79	-1.26026	9.54101e-183	1.18377e-181
PBANKA_0510400	conserved protein, unknown function	N/A	936.798	2370.69	-1.34017	2.27055e-83	1.51352e-82
PBANKA_0510500	conserved Plasmodium protein, unknown function	N/A	100.074	883.234	-3.14048	6.00213e-103	4.78962e-102
PBANKA_0510600	cell division cycle protein 20 homolog	CDC20	243.68	589.24	-1.27343	6.67309e-23	1.87387e-22
PBANKA_0510800	conserved Plasmodium protein, unknown function	N/A	192.264	1002.77	-2.38286	2.28062e-88	1.595e-87
PBANKA_0511000	biotin--protein ligase 1	HCS1	146.717	517.099	-1.81817	5.38529e-34	1.86551e-33
PBANKA_0511100	conserved Plasmodium protein, unknown function	N/A	209.334	476.796	-1.18725	3.22334e-17	7.79278e-17
PBANKA_0511300	ribosomal protein RSM22, putative	RSM22	390.191	786.703	-1.01303	6.93296e-20	1.80264e-19
PBANKA_0511500	DNA-directed RNA polymerase II subunit RPB7, putative	RPB7	2794.88	1153.08	1.27697	4.22815e-90	3.00632e-89
PBANKA_0511600	conserved Plasmodium protein, unknown function	N/A	359.382	136.631	1.3992	6.65536e-16	1.54891e-15
PBANKA_0511800	centrin-3, putative	CEN3	3877.86	1831.75	1.0809	8.07884e-80	5.21598e-79
PBANKA_0511900	60S ribosomal protein L3, putative	RPL3	11010.8	4299.54	1.3559	2.76301e-229	4.18679e-228
PBANKA_0512000	palmitoyltransferase DHHC10	DHHC10	4577.79	12151	-1.40876	2.09934e-271	3.76794e-270
PBANKA_0512400	rRNA-processing protein EBP2, putative	EBP2	689.496	1437.39	-1.05871	6.6769e-33	2.27039e-32
PBANKA_0512500	ribosome biogenesis protein RPF2, putative	N/A	750.74	1910.72	-1.34811	2.65067e-70	1.53772e-69
PBANKA_0512900	conserved protein, unknown function	N/A	3854.21	1741.32	1.14581	1.80077e-98	1.37563e-97
PBANKA_0513000	inner membrane complex protein 1m, putative	IMC1m	1288.2	2991.06	-1.21512	1.82075e-90	1.2996e-89
PBANKA_0513400	cell division control protein CDC50C, putative	CDC50C	1575.96	749.789	1.07083	6.59428e-41	2.56106e-40
PBANKA_0513600	adenosine deaminase, putative	ADA	8310.27	2499.68	1.73292	0	0
PBANKA_0513700	conserved Plasmodium protein, unknown function	N/A	156.783	449.127	-1.51714	4.06989e-21	1.09784e-20
PBANKA_0513900	ORC3 domain-containing protein, putative	N/A	1742.66	4063.83	-1.2217	9.21799e-100	7.14008e-99
PBANKA_0514300	conserved Plasmodium protein, unknown function	N/A	301.097	2526.51	-3.06877	4.49582e-283	8.39522e-282
PBANKA_0514500	26S proteasome regulatory subunit RPN9, putative	RPN9	2547.49	1198.13	1.08842	1.0539e-64	5.70793e-64
PBANKA_0514600	tRNA N6-adenosine threonylcarbamoyltransferase, putative	KAE1	598.817	244.281	1.2984	2.12844e-20	5.60775e-20
PBANKA_0514700	RNA methyltransferase, putative	N/A	544.491	113.755	2.25267	2.22621e-43	8.97279e-43
PBANKA_0514900	ookinete surface protein P28	P28	190421	432691	-1.18416	0	0
PBANKA_0515000	ookinete surface protein P25	P25	139932	344575	-1.30011	0	0
PBANKA_0515300	SAE2 domain-containing protein, putative	N/A	1388.22	2804.35	-1.01396	7.28946e-62	3.77121e-61
PBANKA_0515350	OTU-like cysteine protease, putative	OTU	105.134	441.259	-2.06934	2.06621e-35	7.33624e-35
PBANKA_0515400	protein GEXP15	GEXP15	484.402	1341	-1.4679	1.08149e-56	5.23382e-56
PBANKA_0515500	protein phosphatase inhibitor 3, putative	I3	1506.67	582.838	1.36883	7.19595e-57	3.49463e-56
PBANKA_0515600	conserved protein, unknown function	N/A	488.708	127.052	1.94339	5.30185e-34	1.83775e-33
PBANKA_0516000	conserved Plasmodium protein, unknown function	N/A	2323.01	5710.87	-1.298	3.77787e-152	3.98328e-151
PBANKA_0516800	heptatricopeptide repeat-containing protein HPR1	HPR1	1204.76	591.802	1.0261	2.21604e-29	7.08366e-29
PBANKA_0517100	conserved protein, unknown function	N/A	418.276	190.567	1.12878	7.87847e-12	1.6414e-11
PBANKA_0517200	haloacid dehalogenase-like hydrolase, putative	HAD1	1617.43	690.394	1.22701	2.60581e-49	1.14515e-48
PBANKA_0517600	plasmepsin VII	N/A	10233.9	36920.3	-1.85123	0	0
PBANKA_0517800	Sec1 family protein, putative	SLY1	3132.48	1353.31	1.21047	1.51459e-90	1.08247e-89
PBANKA_0518100	thioredoxin-like associated protein 2, putative	TLAP2	52.0096	624.288	-3.58364	1.30797e-84	8.80341e-84
PBANKA_0518400	translation initiation factor IF-3, putative	IF3b	713.283	341.059	1.0634	3.68358e-20	9.6546e-20
PBANKA_0518500	ADP-ribosylation factor, putative	N/A	4755.39	10967.8	-1.206	5.16768e-201	7.00733e-200
PBANKA_0519100	merozoite surface protein, putative	N/A	17414	4466.67	1.96267	0	0
PBANKA_0519200	conserved Plasmodium protein, unknown function	N/A	4269.79	1760.19	1.27814	9.46719e-129	8.95991e-128
PBANKA_0520100	conserved Plasmodium protein, unknown function	N/A	961.611	2547.72	-1.406	6.96885e-99	5.34568e-98
PBANKA_0520600	enhancer of rudimentary homolog, putative	ERH	2005.76	629.411	1.67118	5.26737e-101	4.11448e-100
PBANKA_0520800	conserved Plasmodium protein, unknown function	N/A	915.874	432.301	1.08469	2.50062e-25	7.38861e-25
PBANKA_0520900	antigen UB05, putative	N/A	11314.2	2900.7	1.9629	0	0
PBANKA_0521200	conserved Plasmodium protein, unknown function	N/A	548.396	1556.58	-1.50554	2.42774e-70	1.40987e-69
PBANKA_0521221	18S ribosomal RNA	N/A	148.813	68.8791	1.11077	9.88313e-06	1.6284e-05
PBANKA_0521241	5.8S ribosomal RNA	N/A	7254.36	1304.57	2.47632	0	0
PBANKA_0521261	28S ribosomal RNA	N/A	990.046	407.763	1.28285	1.22947e-30	4.01096e-30
PBANKA_0521300	zinc finger protein, putative	N/A	195.455	516.629	-1.40135	2.24358e-23	6.38752e-23
PBANKA_0521500	conserved Plasmodium protein, unknown function	N/A	91.7228	424.156	-2.20724	6.18269e-36	2.20936e-35
PBANKA_0521700	AP2 domain transcription factor, putative	ApiAP2	677.217	1651.28	-1.28621	6.68371e-55	3.16279e-54
PBANKA_0522100	conserved Plasmodium protein, unknown function	N/A	74.9138	298.218	-1.99327	2.731e-23	7.75929e-23
PBANKA_0522200	conserved Plasmodium protein, unknown function	N/A	1060.73	2223.22	-1.06771	1.56556e-56	7.56322e-56
PBANKA_0522300	conserved Plasmodium protein, unknown function	N/A	540.646	1121.07	-1.05187	0.0221511	0.0291945
PBANKA_0522400	steroid dehydrogenase, putative	N/A	1291.46	2656.93	-1.0417	2.61762e-56	1.25909e-55
PBANKA_0522600	erythrocyte membrane-associated antigen, putative	N/A	491.271	1539.33	-1.64753	1.62749e-76	1.0085e-75
PBANKA_0522800	40S ribosomal protein S19, putative	RPS19	13500.5	3806.45	1.82641	0	0
PBANKA_0523000	conserved Plasmodium protein, unknown function	N/A	203.153	90.8992	1.16489	1.76822e-07	3.14111e-07
PBANKA_0523500	AP-4 complex subunit sigma, putative	N/A	685.434	195.118	1.81504	4.92698e-42	1.94623e-41
PBANKA_0523700	conserved Plasmodium protein, unknown function	N/A	5700.77	2683.01	1.08693	4.46106e-121	4.02293e-120
PBANKA_0523800	apical asparagine-rich protein AARP, putative	AARP	1756.14	589.85	1.57108	2.5345e-73	1.52787e-72
PBANKA_0523900	glideosome associated protein with multiple membrane spans 2, putative	GAPM2	24622.4	62182.7	-1.33664	0	0
PBANKA_0524100	conserved Plasmodium protein, unknown function	N/A	381.487	168.633	1.17991	2.40632e-12	5.07624e-12
PBANKA_0524200	early transcribed membrane protein	2023-09-02	12824.5	4124.51	1.63626	0	0
PBANKA_0524300	tryptophan-rich protein IPIS2	IPIS2	20452.6	7012.13	1.54412	0	0
PBANKA_0524400	tryptophan-rich protein	N/A	1126.84	319.222	1.8159	6.39144e-61	3.27606e-60
PBANKA_0524700	Plasmodium exported protein, unknown function	N/A	813.272	2487.17	-1.61292	2.01562e-121	1.82062e-120
PBANKA_0524800	early transcribed membrane protein	2023-09-01	33734.4	7682.8	2.13389	0	0
PBANKA_0524821	fam-a protein	N/A	2240.56	633.158	1.82351	6.5295e-128	6.13773e-127
PBANKA_0600031	PIR protein	N/A	13.3314	70.8253	-2.41072	1.03425e-07	1.86173e-07
PBANKA_0600041	PIR protein	N/A	12.3165	33.2905	-1.43146	0.00885973	0.0120579
PBANKA_0600061	fam-b protein	N/A	592.174	291.506	1.02333	3.01377e-16	7.07936e-16
PBANKA_0600071	conserved rodent malaria protein, unknown function	N/A	0.447247	16.7368	-5.19776	0.00140649	0.00204949
PBANKA_0600091	fam-c protein	N/A	329.021	79.271	2.05297	1.55375e-25	4.61055e-25
PBANKA_0600100	PIR protein	N/A	78.7727	173.647	-1.14413	1.96499e-06	3.34186e-06
PBANKA_0600351	reticulocyte binding protein, putative	Pb235	25.2407	51.0004	-1.01336	0.0179574	0.0238485
PBANKA_0600600	NIMA related kinase 3, putative	NEK3	602.897	4940.62	-3.03471	5.601e-113	4.75699e-112
PBANKA_0601000	ATP-dependent DNA/RNA helicase PSH2, putative	PSH2	455.191	939.432	-1.04474	1.54485e-25	4.58659e-25
PBANKA_0601200	dynein heavy chain, putative	N/A	142.551	593.419	-2.05656	1.74963e-45	7.30681e-45
PBANKA_0601900	high mobility group protein B1, putative	HMGB1	25748.2	4744.67	2.43998	0	0
PBANKA_0602200	signal recognition particle subunit SRP14, putative	SRP14	645.58	306.274	1.07765	1.70877e-18	4.26884e-18
PBANKA_0602500	threonylcarbamoyl-AMP synthase, putative	SUA5	271.605	561.871	-1.04959	2.51349e-16	5.92428e-16
PBANKA_0602800	ubiquitin-conjugating enzyme E2, putative	UBC	7927.15	17410.3	-1.13521	2.54605e-262	4.38521e-261
PBANKA_0602900	conserved Plasmodium protein, unknown function	N/A	216.53	745.822	-1.78415	6.71953e-47	2.86445e-46
PBANKA_0603000	conserved Plasmodium protein, unknown function	N/A	153.385	607.5	-1.98473	2.10678e-44	8.64856e-44
PBANKA_0603200	eukaryotic translation initiation factor 5A, putative	EIF5A	7604.54	1752.31	2.11654	0	0
PBANKA_0603300	sexual stage-specific protein G37	G37	7435.01	15301.8	-1.04128	1.08433e-218	1.57016e-217
PBANKA_0603400	snRNA-activating protein complex subunit 1, putative	N/A	1365.8	595.98	1.19778	7.52641e-42	2.96881e-41
PBANKA_0603600	conserved protein, unknown function	N/A	944.647	357.97	1.40197	7.07136e-39	2.64093e-38
PBANKA_0603800	O-phosphoseryl-tRNA(Sec) selenium transferase, putative	SEPSECS	375.704	149.95	1.32521	5.10993e-16	1.19375e-15
PBANKA_0604000	conserved Plasmodium protein, unknown function	N/A	757.736	377.701	1.00495	2.54618e-19	6.48949e-19
PBANKA_0604600	conserved protein, unknown function	N/A	762.81	1604.18	-1.07229	3.01017e-43	1.21062e-42
PBANKA_0604700	shewanella-like protein phosphatase 2, putative	SHLP2	2273.84	1110.09	1.0349	6.50616e-54	3.05014e-53
PBANKA_0604900	conserved Plasmodium protein, unknown function	N/A	269.434	608.811	-1.17632	1.77866e-20	4.71081e-20
PBANKA_0605100	Tat binding protein 1(TBP-1)-interacting protein, putative	N/A	112.11	1488.72	-3.72767	4.91678e-189	6.26862e-188
PBANKA_0605400	conserved Plasmodium protein, unknown function	N/A	492.475	231.285	1.09103	1.85744e-14	4.14375e-14
PBANKA_0605500	conserved Plasmodium protein, unknown function	N/A	175.108	792.987	-2.17911	1.77696e-65	9.73817e-65
PBANKA_0605600	conserved Plasmodium protein, unknown function	N/A	758.209	1939.25	-1.35361	4.14769e-64	2.20971e-63
PBANKA_0605700	pre-rRNA-processing protein ESF1, putative	N/A	551.38	1302.8	-1.24062	2.39659e-45	9.9936e-45
PBANKA_0605800	LIMP protein	LIMP	3237.14	9000.87	-1.47588	2.94698e-235	4.53998e-234
PBANKA_0605900	conserved Plasmodium protein, unknown function	N/A	388.522	1211.91	-1.64267	4.06679e-60	2.06921e-59
PBANKA_0606200	41-3 protein, putative	N/A	13000.6	52046.3	-2.00134	0	0
PBANKA_0606300	conserved Plasmodium protein, unknown function	N/A	69.5267	544.637	-2.9705	5.87873e-65	3.19642e-64
PBANKA_0606800	acyl carrier protein, mitochondrial, putative	N/A	1781.27	774.107	1.20186	1.19943e-55	5.73452e-55
PBANKA_0606900	amino acid transporter, putative	N/A	142.651	288.484	-1.01614	6.69895e-09	1.25983e-08
PBANKA_0607000	conserved Plasmodium protein, unknown function	N/A	291.438	1282.39	-2.13835	3.58261e-98	2.72553e-97
PBANKA_0607900	cGMP-specific 3',5'-cyclic phosphodiesterase alpha, putative	PDEalpha	309.575	695.443	-1.16671	7.6265e-23	2.13619e-22
PBANKA_0608000	porphobilinogen deaminase	PBGD	776.709	1820.45	-1.23006	1.00609e-50	4.52905e-50
PBANKA_0608100	conserved protein, unknown function	N/A	2327.8	1077.02	1.11304	7.15856e-60	3.6257e-59
PBANKA_0608600	zinc finger protein, putative	N/A	4204.55	59011.7	-3.8112	0	0
PBANKA_0609100	kelch protein, putative	N/A	1074.25	2166.61	-1.01155	3.20883e-48	1.39141e-47
PBANKA_0609500	kinesin-X3	N/A	671.821	10991.5	-4.03209	0	0
PBANKA_0609600	HSP20-like chaperone, putative	N/A	41.6025	152.46	-1.87302	8.11249e-12	1.68825e-11
PBANKA_0610100	lysine-specific histone demethylase 1, putative	LSD1	532.808	1281.03	-1.26499	2.35121e-45	9.81175e-45
PBANKA_0610300	polyubiquitin, putative	N/A	28909.3	12744	1.18159	1.11555e-285	2.10437e-284
PBANKA_0610500	glutathione peroxidase-like thioredoxin peroxidase	TPx(Gl)	2224.8	1108.04	1.00746	4.84388e-45	2.0018e-44
PBANKA_0611600	ribonucleoside-diphosphate reductase large subunit, putative	N/A	7019.35	20162.2	-1.52232	0	0
PBANKA_0612400	AP2 domain transcription factor AP2-Z	AP2-Z	3562.94	22458.7	-2.65591	0	0
PBANKA_0612500	mediator of RNA polymerase II transcription subunit 8, putative	MED8	370.423	152.46	1.28255	7.44257e-15	1.67791e-14
PBANKA_0613400	ribosomal protein S12, mitochondrial, putative	mtRPS12	1188.17	320.933	1.88818	1.1471e-75	7.02185e-75
PBANKA_0613700	RNA-binding protein, putative	N/A	702.549	2053.57	-1.54747	1.33547e-96	9.99529e-96
PBANKA_0614000	conserved protein, unknown function	N/A	16860.6	3973.44	2.08497	0	0
PBANKA_0614100	transcription initiation factor IIA subunit 1, putative	N/A	2184.8	976.952	1.16201	6.29872e-62	3.26169e-61
PBANKA_0614300	cysteine desulfurase	SufS	1206.91	379.867	1.66706	2.84773e-64	1.52742e-63
PBANKA_0614600	drug/metabolite transporter DMT2	DMT2	525.973	250.56	1.07365	4.60428e-14	1.02141e-13
PBANKA_0615300	inner membrane complex protein, putative	IMC32	1808.37	7117.12	-1.97625	0	0
PBANKA_0615500	conserved Plasmodium protein, unknown function	N/A	204.862	1938.15	-3.24227	1.14535e-233	1.75959e-232
PBANKA_0615600	thioredoxin-like protein	N/A	385.457	1198.98	-1.63787	1.40896e-63	7.42787e-63
PBANKA_0615700	dynein heavy chain, putative	N/A	303.821	690.263	-1.18437	1.89752e-23	5.41339e-23
PBANKA_0616100	prefoldin subunit 3, putative	N/A	1706.83	819.232	1.05791	1.63477e-42	6.50857e-42
PBANKA_0616200	conserved Plasmodium protein, unknown function	N/A	169.415	340.655	-1.00745	1.75166e-09	3.36266e-09
PBANKA_0616300	conserved Plasmodium protein, unknown function	N/A	1077.42	222.679	2.27435	6.83032e-88	4.74698e-87
PBANKA_0616400	conserved protein, unknown function	N/A	1157.77	3530.74	-1.60927	8.94765e-154	9.50645e-153
PBANKA_0616700	NIMA related kinase 4	NEK4	1148.23	4475.93	-1.96295	3.49136e-269	6.20612e-268
PBANKA_0617000	cell division control protein CDC50A, putative	CDC50A	975.843	2325.82	-1.25307	3.69181e-77	2.31092e-76
PBANKA_0617100	60S ribosomal protein L11a, putative	N/A	10711.7	3777.06	1.50345	7.98113e-303	1.61545e-301
PBANKA_0617200	40S ribosomal protein S10, putative	RPS10	7457.47	2217.6	1.74872	2.11626e-307	4.34696e-306
PBANKA_0617900	apoptosis-inducing factor, putative	AIF	670.161	1384.72	-1.04811	5.38113e-32	1.80543e-31
PBANKA_0618200	phosphoinositide-binding protein PX1, putative	N/A	659.771	1332.71	-1.01379	4.38847e-33	1.49499e-32
PBANKA_0618600	conserved protein, unknown function	N/A	15305.8	3125.61	2.29141	0	0
PBANKA_0618900	rhoptry protein, putative	N/A	2692.13	803.059	1.74345	5.42181e-135	5.24771e-134
PBANKA_0619100	40S ribosomal protein S5, putative	N/A	13017.4	4753.8	1.45249	4.99092e-272	8.9869e-271
PBANKA_0619200	secreted ookinete protein, putative	PSOP1	7767.67	17358.4	-1.16029	8.26063e-256	1.39675e-254
PBANKA_0619300	conserved Plasmodium protein, unknown function	N/A	4961.44	1432.86	1.79079	2.06682e-238	3.25642e-237
PBANKA_0619700	rhoptry-associated leucine zipper-like protein 1, putative	RALP1	2303.47	909.793	1.34071	2.96684e-79	1.89345e-78
PBANKA_0619800	zinc finger protein, putative	N/A	270.108	647.267	-1.25967	3.2205e-23	9.122e-23
PBANKA_0619900	Obg-like ATPase 1, putative	OLA1	2684.5	1244.16	1.10915	2.21445e-66	1.23059e-65
PBANKA_0620000	pre-mRNA-splicing factor CWC15, putative	CWC15	665.179	329.436	1.01629	5.70918e-17	1.37011e-16
PBANKA_0620100	U3 small nucleolar RNA-associated protein 7, putative	UTP7	613.37	1466.22	-1.25778	1.23202e-50	5.52814e-50
PBANKA_0620300	conserved protein, unknown function	N/A	4236.17	20014.2	-2.24016	0	0
PBANKA_0620400	conserved protein, unknown function	N/A	3087.6	9010.38	-1.54567	3.18392e-247	5.16317e-246
PBANKA_0620500	tRNAHis guanylyltransferase, putative	N/A	1179.18	317.859	1.8914	7.05674e-75	4.29601e-74
PBANKA_0620600	protein CPH1, putative	CPH1	352.734	1419.4	-2.0092	1.2151e-98	9.29512e-98
PBANKA_0620700	conserved Plasmodium protein, unknown function	N/A	1035.75	2192.36	-1.08207	1.69488e-56	8.18085e-56
PBANKA_0620800	conserved protein, unknown function	N/A	327.493	1058.9	-1.69468	4.80237e-54	2.2533e-53
PBANKA_0621800	ubiquinone biosynthesis O-methyltransferase, putative	COQ3	840.462	1956.49	-1.21865	1.19323e-59	6.02152e-59
PBANKA_0622000	conserved Plasmodium protein, unknown function	N/A	1585.68	4526.6	-1.51264	2.09124e-154	2.23038e-153
PBANKA_0622400	kinesin-20	N/A	1263.53	14400.3	-3.51044	0	0
PBANKA_0622700	mago nashi protein homologue, putative	N/A	2035.13	594.57	1.77357	3.04346e-110	2.54585e-109
PBANKA_0622800	WD repeat-containing protein, putative	N/A	418.588	941.555	-1.16978	9.05296e-31	2.95862e-30
PBANKA_0623200	lysophospholipase, putative	N/A	3261.58	1466.51	1.15286	4.19343e-87	2.87831e-86
PBANKA_0623400	fam-a protein	N/A	1484.93	712.881	1.06092	5.25319e-35	1.8545e-34
PBANKA_0623500	fam-a protein	N/A	1659.29	823.636	1.01054	1.08282e-39	4.10481e-39
PBANKA_0623600	PIR protein	N/A	82.6173	202.722	-1.295	3.6166e-09	6.86907e-09
PBANKA_0700100	PIR protein	N/A	791.709	137.063	2.53124	3.35945e-74	2.03623e-73
PBANKA_0700500	fam-a protein	N/A	32.9242	69.7721	-1.08553	0.00250909	0.00358276
PBANKA_0700521	fam-a protein	N/A	455.044	127.249	1.839	1.05935e-29	3.39801e-29
PBANKA_0700561	fam-a protein	N/A	2037.69	659.425	1.62455	5.54115e-85	3.74771e-84
PBANKA_0700721	18S ribosomal RNA	N/A	2410.01	581.433	2.05018	9.05195e-160	9.86289e-159
PBANKA_0700741	5.8S ribosomal RNA	N/A	278.827	130.088	1.10411	7.15027e-09	1.3438e-08
PBANKA_0701100	CRA domain-containing protein, putative	N/A	18089.6	3233.61	2.484	0	0
PBANKA_0701200	conserved Plasmodium protein, unknown function	N/A	31.0349	172.257	-2.47231	3.562e-18	8.85073e-18
PBANKA_0701400	U6 snRNA-associated Sm-like protein LSm8, putative	LSM8	1232.07	603.167	1.03176	8.06073e-31	2.64057e-30
PBANKA_0701800	conserved protein, unknown function	N/A	2061.4	1013.96	1.02448	6.16946e-48	2.65857e-47
PBANKA_0702000	coiled-coil domain-containing protein 39, putative	N/A	943.002	2639.32	-1.48437	6.01895e-24	1.73498e-23
PBANKA_0702100	folate transporter 1, putative	FT1	514.818	1048.34	-1.02657	2.32017e-27	7.11314e-27
PBANKA_0702400	conserved protein, unknown function	N/A	849.751	2073.03	-1.28572	1.41335e-61	7.28481e-61
PBANKA_0702500	leucine--tRNA ligase, putative	N/A	217.866	629.623	-1.53192	2.43562e-31	8.04523e-31
PBANKA_0702700	rhomboid protease ROM3	ROM3	1706.74	3985.88	-1.22392	1.52379e-114	1.31226e-113
PBANKA_0702800	protein disulfide-isomerase, putative	N/A	45555.1	19997.7	1.18762	0	0
PBANKA_0703100	conserved Plasmodium protein, unknown function	N/A	74.5066	231.914	-1.63827	1.99609e-14	4.4477e-14
PBANKA_0703200	ribosomal protein L21, apicoplast, putative	N/A	2936.68	937.208	1.6475	2.42281e-140	2.40374e-139
PBANKA_0703300	conserved protein, unknown function	N/A	7073.91	15404.8	-1.12305	1.07394e-213	1.52329e-212
PBANKA_0703500	conserved Plasmodium protein, unknown function	N/A	1148.2	7329.3	-2.67396	2.79278e-118	2.4782e-117
PBANKA_0703700	ATP-dependent RNA helicase DBP10, putative	DBP10	396.51	1255.94	-1.66267	1.75408e-20	4.64794e-20
PBANKA_0703900	receptor for activated c kinase, putative	RACK1	10432.9	4377.64	1.25253	5.28517e-231	8.07481e-230
PBANKA_0704700	conserved Plasmodium protein, unknown function	N/A	1085.5	4811.78	-2.14823	0	0
PBANKA_0704800	PH-like domain-containing protein, putative	N/A	13041.7	42558	-1.70623	0	0
PBANKA_0704900	crystalloid-specific PH domain-containing protein, putative	CryPH	13046.4	34895.1	-1.41936	0	0
PBANKA_0705200	ATP synthase-associated protein, putative	N/A	2751.12	1248.97	1.13794	7.71063e-69	4.39047e-68
PBANKA_0705300	SAYSvFN domain-containing protein, putative	N/A	1454.49	505.053	1.5249	4.67539e-64	2.48607e-63
PBANKA_0705600	conserved Plasmodium protein, unknown function	N/A	577.269	3467.92	-2.58729	4.7761e-307	9.77427e-306
PBANKA_0706200	nucleoside transporter 2, putative	NT2	1071.55	408.115	1.39345	2.41625e-41	9.44364e-41
PBANKA_0706300	GTP-binding protein Obg2, putative	OBG2	113.913	261.699	-1.19913	4.38977e-10	8.62405e-10
PBANKA_0706500	3'-5' exonuclease, putative	N/A	112.697	310.842	-1.46375	2.63312e-15	6.02943e-15
PBANKA_0706600	conserved Plasmodium protein, unknown function	N/A	33.0647	630.516	-4.25869	7.86387e-89	5.52763e-88
PBANKA_0706700	dicarboxylate/tricarboxylate carrier, putative	DTC	6121.39	16699.1	-1.44809	0	0
PBANKA_0707100	inner membrane complex protein 1i	IMC1i	8935.23	70292.9	-2.97594	0	0
PBANKA_0707200	alpha/beta hydrolase, putative	N/A	447.593	1438.65	-1.68381	6.36254e-78	3.99622e-77
PBANKA_0707800	U5 small nuclear ribonucleoprotein 40 kDa protein, putative	SNRNP40	1839.33	739.242	1.31537	2.21132e-65	1.20946e-64
PBANKA_0708000	protein transport protein SEC23, putative	SEC23	7368.88	1972.41	1.90192	0	0
PBANKA_0708400	small nuclear ribonucleoprotein G, putative	SNRPG	1460.24	696.533	1.06877	1.1704e-35	4.16894e-35
PBANKA_0708500	phosphorylated CTD interacting factor 1 WW domain-containing protein, putative	N/A	473.989	1031.07	-1.12181	6.16921e-31	2.02692e-30
PBANKA_0709100	60S ribosomal protein L22, putative	N/A	9125.74	3227.56	1.49862	6.20846e-267	1.09308e-265
PBANKA_0709300	ribosomal RNA small subunit methyltransferase NEP1, putative	NEP1	439.462	119.141	1.87752	5.75866e-28	1.78123e-27
PBANKA_0709400	conserved Plasmodium protein, unknown function	N/A	4390.37	1646.93	1.41538	2.97422e-145	3.00455e-144
PBANKA_0709800	conserved Plasmodium protein, unknown function	N/A	5773.98	1078.05	2.4209	0	0
PBANKA_0710000	conserved Plasmodium protein, unknown function	N/A	767.87	365.274	1.0732	8.39928e-22	2.30264e-21
PBANKA_0710300	protein transport protein YIF1, putative	YIF1	1670.89	726.552	1.20234	1.75459e-50	7.84756e-50
PBANKA_0711000	tetratricopeptide repeat protein, putative	N/A	212.565	815.657	-1.93867	4.60199e-51	2.08008e-50
PBANKA_0711100	conserved Plasmodium protein, unknown function	N/A	1493.48	493.57	1.59615	1.45315e-71	8.56445e-71
PBANKA_0711200	ubiquitin-like protein, putative	N/A	111.456	1206.35	-3.43478	4.9071e-151	5.12519e-150
PBANKA_0711300	conserved protein, unknown function	N/A	578.897	1965.25	-1.76365	4.12364e-112	3.48623e-111
PBANKA_0711400	perforin-like protein 4	PLP4	62.0698	311.383	-2.32542	2.67202e-29	8.52647e-29
PBANKA_0711600	perforin-like protein 5	PLP5	82.1098	490.013	-2.57516	1.12067e-49	4.94056e-49
PBANKA_0712200	BEM46-like protein, putative	PBLP	8192.66	20516.9	-1.32461	0	0
PBANKA_0712500	dynactin subunit 6, putative	N/A	116.149	439.891	-1.92204	8.57219e-32	2.86221e-31
PBANKA_0712600	14-3-3 protein	14-3-3I	58703	18853.5	1.63834	0	0
PBANKA_0712700	C3H1-type zinc finger protein CZIF2, putative	CZIF2	365.503	779.236	-1.09105	1.31394e-22	3.66738e-22
PBANKA_0712800	U4/U6.U5 small nuclear ribonucleoprotein, putative	SNRNP27	228.907	507.694	-1.14916	2.53175e-17	6.14489e-17
PBANKA_0712900	high mobility group protein B2	HMGB2	25309.3	50883	-1.00757	0	0
PBANKA_0713200	conserved protein, unknown function	N/A	1053.82	2578.94	-1.29195	5.09164e-82	3.36972e-81
PBANKA_0713300	histidine triad nucleotide-binding protein 1, putative	HINT1	4016.95	1412.97	1.50553	7.03966e-126	6.51785e-125
PBANKA_0713500	conserved Plasmodium protein, unknown function	N/A	301.564	1017.94	-1.75437	1.97359e-60	1.00881e-59
PBANKA_0713900	adenylate kinase 2, putative	AK2	1273.98	579.098	1.13815	1.04041e-37	3.79364e-37
PBANKA_0714000	meiotic recombination protein DMC1	DMC1	10807.2	40612.1	-1.91006	0	0
PBANKA_0714300	small heat shock protein HSP20	HSP20	2267.08	7358.91	-1.69926	1.08198e-265	1.88701e-264
PBANKA_0714500	male gamete fusion factor HAP2P, putative	HAP2P	34.7734	338.028	-3.28102	6.87061e-44	2.79153e-43
PBANKA_0714700	phosphopantothenoylcysteine decarboxylase, putative	PPCDC	306.258	94.551	1.70005	2.82812e-18	7.03985e-18
PBANKA_0714900	dihydrolipoyl dehydrogenase, apicoplast, putative	aLipDH	17.3365	55.2304	-1.66797	0.000169268	0.000260044
PBANKA_0715100	ubiquitin, putative	N/A	578.123	123.926	2.22582	5.17204e-46	2.17634e-45
PBANKA_0715400	ATP synthase-associated protein, putative	N/A	4077.49	1886.81	1.11157	1.13382e-97	8.59039e-97
PBANKA_0715600	26S protease regulatory subunit 6B, putative	RPT3	5129.64	2199.49	1.22068	1.77613e-127	1.66112e-126
PBANKA_0716000	structural maintenance of chromosomes protein 3, putative	SMC3	576.767	2113.87	-1.87407	1.63782e-130	1.56072e-129
PBANKA_0717000	ATPase GET3, putative	GET3	1925.66	562.163	1.77683	3.5086e-107	2.85737e-106
PBANKA_0717400	coatomer subunit zeta, putative	N/A	1529	520.676	1.55534	4.08809e-70	2.35681e-69
PBANKA_0717600	GTP:AMP phosphotransferase, putative	GAK	1064.9	2205.45	-1.05048	1.84489e-54	8.70049e-54
PBANKA_0717800	60S ribosomal protein L15, putative	N/A	8965.17	3934.86	1.18747	1.79103e-183	2.22714e-182
PBANKA_0717900	RNA-binding protein, putative	N/A	2569.3	1200.21	1.09865	6.79309e-65	3.68996e-64
PBANKA_0718300	DNA helicase MCM9, putative	MCM9	101.903	341.505	-1.74532	4.6899e-22	1.28827e-21
PBANKA_0718400	histone acetyltransferase, putative	HAT1	533.436	1122.07	-1.07344	5.98844e-31	1.97103e-30
PBANKA_0718900	conserved Plasmodium protein, unknown function	N/A	295.957	780.123	-1.39834	1.09394e-33	3.7683e-33
PBANKA_0719200	mRNA-binding protein PUF2	PUF2	283.007	655.186	-1.21184	2.44725e-23	6.9638e-23
PBANKA_0719300	bifunctional dihydrofolate reductase-thymidylate synthase, putative	DHFR-TS	3795.32	1781.1	1.09119	1.47566e-89	1.04122e-88
PBANKA_0719700	conserved Plasmodium protein, unknown function	N/A	114.787	1109.75	-3.27305	1.99366e-135	1.9364e-134
PBANKA_0719800	conserved Plasmodium protein, unknown function	N/A	3034.05	8780.16	-1.53349	1.78634e-264	3.09595e-263
PBANKA_0720000	conserved Plasmodium protein, unknown function	N/A	463.648	1217.33	-1.39196	2.62802e-50	1.17162e-49
PBANKA_0720100	conserved Plasmodium protein, unknown function	N/A	202.238	508.169	-1.32932	4.71538e-21	1.26765e-20
PBANKA_0720300	eukaryotic translation initiation factor 3 subunit M, putative	EIF3M	1198.97	516.066	1.21735	1.20401e-38	4.46353e-38
PBANKA_0720400	conserved Plasmodium protein, unknown function	N/A	1840.96	5793.7	-1.65427	7.0776e-247	1.14106e-245
PBANKA_0720600	trafficking protein particle complex subunit 3, putative	BET3	1611.26	610.056	1.39849	7.23802e-58	3.55239e-57
PBANKA_0720900	MOLO1 domain-containing protein, putative	N/A	14682.8	33749.4	-1.20085	0	0
PBANKA_0721000	conserved protein, unknown function	N/A	1730.77	3922.08	-1.18026	5.55223e-108	4.5484e-107
PBANKA_0721100	dynein regulatory complex protein, putative	N/A	885.02	2934.49	-1.72905	4.86681e-155	5.23088e-154
PBANKA_0721400	conserved Plasmodium protein, unknown function	N/A	797.89	225.569	1.82312	7.84086e-50	3.46774e-49
PBANKA_0721600	conserved Plasmodium protein, unknown function	N/A	882.15	273.496	1.69163	2.09848e-48	9.14232e-48
PBANKA_0721800	apical merozoite protein, putative	N/A	1397.13	620.848	1.17068	4.91524e-43	1.97393e-42
PBANKA_0721900	60S ribosomal protein L7ae/L30e, putative	N/A	682.197	318.005	1.10226	1.46628e-19	3.76481e-19
PBANKA_0722801	fam-b protein	N/A	121.496	38.1644	1.67358	3.3951e-08	6.25349e-08
PBANKA_0722900	PIR protein, pseudogene	N/A	368.402	75.1068	2.29552	1.66628e-31	5.51056e-31
PBANKA_0722941	fam-b protein	N/A	424.483	133.279	1.67242	1.18403e-24	3.45248e-24
PBANKA_0800041	fam-a protein, pseudogene	N/A	187.993	56.3208	1.74365	2.74043e-12	5.77447e-12
PBANKA_0800300	conserved Plasmodium protein, unknown function	N/A	440.004	1434.38	-1.70549	2.75265e-79	1.75878e-78
PBANKA_0800400	conserved Plasmodium protein, unknown function	N/A	12805.1	3405.81	1.91032	0	0
PBANKA_0800500	chitinase	CHT1	67.2303	320.327	-2.25415	2.07355e-28	6.49347e-28
PBANKA_0800600	centrin, putative	N/A	1780.8	665.395	1.41964	4.90466e-72	2.90922e-71
PBANKA_0801100	conserved Plasmodium protein, unknown function	N/A	529.345	1474	-1.47836	1.62899e-63	8.57965e-63
PBANKA_0801300	conserved protein, unknown function	N/A	1709.25	670.795	1.34914	1.58314e-61	8.15237e-61
PBANKA_0801500	conserved Plasmodium protein, unknown function	N/A	76.7027	297.997	-1.95616	2.13263e-22	5.92267e-22
PBANKA_0801800	basal complex transmembrane protein 2, putative	BTP2	454.196	2300.26	-2.33976	6.06089e-187	7.67437e-186
PBANKA_0802600	peptide chain release factor 2, putative	RF2	1127.65	490.248	1.20123	1.59803e-36	5.76996e-36
PBANKA_0803300	RNA helicase, putative	N/A	76.5164	245.944	-1.68707	4.15015e-15	9.4447e-15
PBANKA_0803400	40S ribosomal protein S29, putative	N/A	6123.67	2257.59	1.4391	6.27417e-202	8.52856e-201
PBANKA_0803500	ATP synthase subunit C, putative	N/A	7797.15	3137.47	1.31229	2.85814e-179	3.47615e-178
PBANKA_0803900	apicomplexan kinetochore protein 11	AKIT11	390.905	193.764	1.01364	3.62725e-11	7.38771e-11
PBANKA_0804000	60S ribosomal protein L37, putative	RPL37	7010.58	2317.63	1.59652	1.66759e-251	2.77732e-250
PBANKA_0804300	DNA mismatch repair protein MSH2	MSH2-2	215.636	933.533	-2.11328	2.28895e-72	1.36207e-71
PBANKA_0805400	DNA-directed RNA polymerases I, II, and III subunit RPABC5, putative	RPB10	1048.72	349.519	1.5833	1.55903e-50	6.98417e-50
PBANKA_0805750	non-coding RNA	N/A	97.7577	30.005	1.6941	1.05261e-06	1.81017e-06
PBANKA_0806200	E3 ubiquitin-protein ligase RBX1	RBX1	2159.15	911.01	1.24386	5.51675e-68	3.12203e-67
PBANKA_0806300	P4-type ATPase ATP7, putative	ATPase7	367.588	931.281	-1.34251	6.63816e-35	2.33747e-34
PBANKA_0806800	coiled-coil domain-containing protein CCDC148/CCDC112, putative	N/A	109.18	1007.16	-3.20532	2.37297e-124	2.17529e-123
PBANKA_0807200	conserved Plasmodium protein, unknown function	N/A	4064.72	13196.8	-1.69883	0	0
PBANKA_0807400	26S proteasome non-ATPase regulatory subunit 9, putative	N/A	344.87	89.0189	1.95303	7.43828e-25	2.18268e-24
PBANKA_0807600	40S ribosomal protein S11, putative	RPS11	10652.9	4065.81	1.38928	9.53664e-276	1.72844e-274
PBANKA_0807900	nucleoporin NUP335	NUP335	437.453	1598.86	-1.86907	9.20343e-99	7.05003e-98
PBANKA_0808100	6-cysteine protein B9	B9	72.7177	187.353	-1.36478	2.83072e-09	5.3912e-09
PBANKA_0808200	proteasome subunit alpha type-3, putative	N/A	5548.74	1569.92	1.8214	4.93466e-270	8.79987e-269
PBANKA_0808500	conserved Plasmodium protein, unknown function	N/A	1076.63	273.622	1.97147	5.63887e-66	3.10558e-65
PBANKA_0808600	conserved Plasmodium protein, unknown function	N/A	1726.35	745.112	1.2115	3.24272e-54	1.52667e-53
PBANKA_0809000	translation initiation factor SUI1, putative	N/A	491.025	1422.73	-1.53377	5.03395e-65	2.73977e-64
PBANKA_0809100	proteasome activator 28, putative	PA28	2524.63	625.379	2.01279	5.52247e-164	6.1378e-163
PBANKA_0809200	ribosomal protein L35, apicoplast, putative	N/A	816.89	289.955	1.49396	1.90547e-38	7.03109e-38
PBANKA_0809300	peptide deformylase, putative	PDF	972.104	364.982	1.41218	3.68107e-41	1.43365e-40
PBANKA_0809400	plasma membrane protein 1	PMP1	4289.13	1897.9	1.17684	1.61554e-110	1.3596e-109
PBANKA_0810200	conserved Plasmodium protein, unknown function	N/A	352.82	1588.98	-2.17145	6.4537e-123	5.87721e-122
PBANKA_0810300	conserved Plasmodium protein, unknown function	N/A	421.613	1042.91	-1.30694	4.08023e-40	1.55847e-39
PBANKA_0810700	subpellicular microtubule protein 1, putative	SPM1	14100.9	71384.4	-2.33994	0	0
PBANKA_0810900	FHA domain protein, putative	N/A	965.175	2479.04	-1.36087	5.6338e-93	4.09502e-92
PBANKA_0811000	small nuclear ribonucleoprotein Sm D3, putative	SNRPD3	2049.9	807.397	1.34385	7.90376e-75	4.80639e-74
PBANKA_0811800	actin-like protein, putative	ALP5a	282.866	863.483	-1.60957	2.42868e-46	1.02664e-45
PBANKA_0812600	conserved Plasmodium protein, unknown function	N/A	3376.5	16413.6	-2.28122	0	0
PBANKA_0812700	conserved Plasmodium protein, unknown function	N/A	2241.89	1094.42	1.0359	1.6364e-50	7.32482e-50
PBANKA_0812900	conserved Plasmodium protein, unknown function	N/A	5031	15077	-1.5838	0	0
PBANKA_0813300	conserved protein, unknown function	N/A	2977.1	7803.34	-1.39036	2.07741e-221	3.04796e-220
PBANKA_0813400	alkaline phosphatase, putative	N/A	2603.89	1216.72	1.09757	1.12436e-66	6.27331e-66
PBANKA_0813700	conserved Plasmodium protein, unknown function	N/A	224.862	102.381	1.14001	5.91265e-08	1.07761e-07
PBANKA_0813900	26S proteasome regulatory subunit RPN8, putative	RPN8	2151.38	886.711	1.27954	3.49219e-71	2.05166e-70
PBANKA_0814200	elongation factor 1-beta, putative	N/A	5917.84	1461.4	2.01981	4.89989e-283	9.11905e-282
PBANKA_0814700	conserved protein, unknown function	N/A	970.416	295.313	1.71324	2.97165e-52	1.35756e-51
PBANKA_0814900	arginine--tRNA ligase, putative	RRSapi	366.378	138.995	1.40082	1.22777e-16	2.92491e-16
PBANKA_0815100	conserved Plasmodium protein, unknown function	N/A	715.545	4522.47	-2.65905	0	0
PBANKA_0815200	phospholipid or glycerol acyltransferase, putative	N/A	3707.35	1776.37	1.06064	1.35809e-81	8.9241e-81
PBANKA_0815400	protein KIC3, putative	N/A	10327.1	20842.9	-1.01336	6.37021e-196	8.51305e-195
PBANKA_0815500	conserved Plasmodium protein, unknown function	N/A	303.781	1212.42	-1.99583	3.06943e-84	2.05593e-83
PBANKA_0816300	heptatricopeptide repeat-containing protein, putative	N/A	1309.5	2858.47	-1.12579	2.78554e-75	1.70139e-74
PBANKA_0816500	conserved Plasmodium protein, unknown function	N/A	142.551	394.452	-1.46755	9.75075e-20	2.5211e-19
PBANKA_0816800	glycolipid transfer protein, putative	GLTP	3530.81	9903.24	-1.48826	7.16365e-276	1.30261e-274
PBANKA_0817000	major facilitator superfamily domain-containing protein, putative	MFS2	1421.39	3583.7	-1.33438	7.75816e-122	7.03051e-121
PBANKA_0817500	ubiquitin fusion degradation protein 1, putative	UFD1	399.322	137.97	1.53608	2.06126e-20	5.43333e-20
PBANKA_0817800	conserved Plasmodium protein, unknown function	N/A	916.227	256.65	1.8339	1.83666e-52	8.46725e-52
PBANKA_0817900	Zinc finger HIT domain-containing protein 3, putative	ZNHIT3	2492.53	683.72	1.86473	6.84561e-142	6.81612e-141
PBANKA_0818400	conserved Plasmodium protein, unknown function	N/A	60.8284	609.314	-3.32456	6.09541e-79	3.86787e-78
PBANKA_0818600	pre-mRNA-splicing factor ATP-dependent RNA helicase PRP43, putative	PRP43	599.551	296.629	1.01535	2.58592e-16	6.08722e-16
PBANKA_0818700	GPN-loop GTPase, putative	N/A	275.042	128.64	1.09327	4.67451e-09	8.84203e-09
PBANKA_0818900	endoplasmic reticulum chaperone BiP, putative	BIP	42994.1	14772.7	1.54095	0	0
PBANKA_0819400	conserved Plasmodium protein, unknown function	N/A	600.741	1756.34	-1.54855	1.91338e-79	1.2282e-78
PBANKA_0819450	telomerase RNA	TR	1066.85	2550.29	-1.25793	1.85176e-80	1.20115e-79
PBANKA_0820000	DnaJ protein, putative	N/A	4607.55	1510.57	1.60954	1.2322e-195	1.63879e-194
PBANKA_0820200	thioredoxin-like protein 1, putative	TrxL1	373.895	797.664	-1.09307	5.07566e-24	1.46536e-23
PBANKA_0820300	protein disulfide-isomerase PDI-Trans	PDI-Trans	2619.29	884.636	1.56311	7.36658e-93	5.34752e-92
PBANKA_0820800	regulator of chromosome condensation-PP1-interacting protein	RCC-PIP	306.051	657.599	-1.10233	2.58793e-18	6.44485e-18
PBANKA_0821100	CS domain protein, putative	N/A	538.003	1296.12	-1.26904	3.23647e-45	1.34554e-44
PBANKA_0821200	conserved Plasmodium protein, unknown function	N/A	7071.83	16341.8	-1.2087	2.50814e-236	3.88552e-235
PBANKA_0821400	ADP-ribosylation factor, putative	N/A	5180.69	14609	-1.49595	0	0
PBANKA_0822300	NifU-like scaffold protein	NifU	1183.42	325.135	1.86073	1.28048e-69	7.35148e-69
PBANKA_0822400	conserved Plasmodium protein, unknown function	N/A	495.185	129.562	1.9359	2.18127e-34	7.60837e-34
PBANKA_0822900	dynein intermediate chain, putative	N/A	465.271	1480.47	-1.66972	1.42138e-80	9.23062e-80
PBANKA_0823100	S-adenosylmethionine synthetase, putative	SAMS	6897.12	17688.4	-1.35896	0	0
PBANKA_0823200	conserved protein, unknown function	N/A	9086.18	24653.7	-1.44032	0	0
PBANKA_0823300	para-aminobenzoic acid synthetase, putative	N/A	516.753	1752.97	-1.76243	1.04851e-99	8.11026e-99
PBANKA_0823400	phosphoglycerate kinase, putative	PGK	13744.6	5278.81	1.38049	0	0
PBANKA_0823600	pre-mRNA-splicing factor 18, putative	PRP18	447.92	1151.86	-1.36231	3.24025e-45	1.3461e-44
PBANKA_0824100	nitric oxide synthase, putative	NOS	172.585	619.795	-1.84588	3.39507e-40	1.29855e-39
PBANKA_0824200	perforin-like protein 3	PLP3	471.874	2585.17	-2.45391	1.29962e-225	1.93235e-224
PBANKA_0824600	CFAP298 domain-containing protein, putative	N/A	307.433	151.553	1.0201	3.84322e-09	7.29698e-09
PBANKA_0825500	conserved Plasmodium protein, unknown function	N/A	339.956	1284.83	-1.91738	2.98776e-84	2.00364e-83
PBANKA_0825700	telomeric repeat binding factor 1, putative	TRF1	3206.48	6923.86	-1.11064	2.86781e-149	2.9563e-148
PBANKA_0825900	conserved Plasmodium protein, unknown function	N/A	4478.91	12316.3	-1.45937	0	0
PBANKA_0826000	ribosomal RNA-processing protein 8, putative	RRP8	1543.18	704.532	1.13146	2.28274e-40	8.76129e-40
PBANKA_0826100	proline--tRNA ligase, putative	aPRS	311.378	51.1034	2.59818	1.57487e-30	5.12873e-30
PBANKA_0826600	regulator of nonsense transcripts 2, putative	UPF2	204.721	593.691	-1.53628	1.01865e-30	3.32713e-30
PBANKA_0826700	parasitophorous vacuolar protein 5	PV5	16344.2	5188.28	1.655	0	0
PBANKA_0826800	protein kinase, putative	N/A	433.688	1180.49	-1.44376	2.19936e-50	9.821e-50
PBANKA_0827000	conserved Plasmodium protein, unknown function	N/A	53.8387	26.894	1.01756	0.0280801	0.0366688
PBANKA_0827100	protein kinase, putative	N/A	869.845	2585.9	-1.57125	9.14504e-113	7.7551e-112
PBANKA_0827200	monocarboxylate transporter, putative	N/A	6732.74	1127.47	2.57711	0	0
PBANKA_0827300	tetratricopeptide repeat protein, putative	N/A	86.7629	224.611	-1.37126	6.39399e-11	1.29326e-10
PBANKA_0827400	conserved Plasmodium protein, unknown function	N/A	1027.22	7378.19	-2.84484	0	0
PBANKA_0827600	conserved Plasmodium protein, unknown function	N/A	299.515	782.143	-1.38518	1.04987e-31	3.49916e-31
PBANKA_0827900	conserved protein, unknown function	N/A	1662.74	714.83	1.21683	2.15124e-52	9.88465e-52
PBANKA_0828000	gametocyte development protein GD1	GD1	299.695	2601.74	-3.11746	3.42004e-297	6.77413e-296
PBANKA_0828100	fumarate hydratase, putative	FH	1777.43	4135.81	-1.21889	4.77832e-109	3.96122e-108
PBANKA_0828200	conserved Plasmodium protein, unknown function	N/A	466.919	1220.58	-1.38592	1.20848e-50	5.42692e-50
PBANKA_0828600	cytochrome c oxidase subunit 5B, putative	COX5B	4110.41	1941.7	1.08114	6.47406e-91	4.65696e-90
PBANKA_0828900	conserved Plasmodium protein, unknown function	N/A	93.9389	626.718	-2.73637	3.04267e-66	1.68746e-65
PBANKA_0829100	conserved Plasmodium protein, unknown function	N/A	1716.7	851.409	1.01185	5.32757e-41	2.072e-40
PBANKA_0829200	conserved protein, unknown function	N/A	2995.08	1006.69	1.57182	6.09354e-124	5.56751e-123
PBANKA_0829600	serine/threonine protein kinase, putative	N/A	113.406	496.218	-2.12829	3.5527e-38	1.30399e-37
PBANKA_0830000	RNA-binding protein, putative	N/A	5068.78	1866.84	1.43996	1.91038e-167	2.1711e-166
PBANKA_0830200	high molecular weight rhoptry protein 2	RhopH2	17189.7	7777.54	1.14416	1.68016e-245	2.68534e-244
PBANKA_0830300	CH domain-containing protein, putative	N/A	672.148	1435.18	-1.09409	2.39382e-40	9.18128e-40
PBANKA_0830400	G2 protein	N/A	16016.5	48942.2	-1.61166	0	0
PBANKA_0830600	conserved Plasmodium protein, unknown function	N/A	1108.49	460.609	1.26613	2.30188e-39	8.66095e-39
PBANKA_0830700	procollagen lysine 5-dioxygenase, putative	N/A	1035.38	2658.35	-1.36077	6.65013e-96	4.94392e-95
PBANKA_0830900	leucine-rich repeat protein	LRR8	630.187	1945.13	-1.62704	5.25958e-90	3.73491e-89
PBANKA_0831100	zinc finger protein, putative	N/A	507.074	1537.3	-1.60073	4.47598e-77	2.79863e-76
PBANKA_0831600	conserved Plasmodium protein, unknown function	N/A	849.407	1720.33	-1.01817	4.07568e-42	1.61455e-41
PBANKA_0832200	PUB domain-containing protein, putative	N/A	594.244	240.417	1.30919	4.44389e-22	1.2219e-21
PBANKA_0832600	proteasome subunit beta type-6, putative	N/A	2923.4	808.239	1.85473	5.50443e-167	6.23012e-166
PBANKA_0833000	profilin	PFN	25386.6	7460.22	1.76633	0	0
PBANKA_0833900	conserved Plasmodium protein, unknown function	N/A	423.709	1021.51	-1.27025	5.11767e-37	1.85507e-36
PBANKA_0834100	conserved Plasmodium protein, unknown function	N/A	564.491	1143.98	-1.01837	1.00659e-28	3.1683e-28
PBANKA_0835100	ATP synthase-associated protein, putative	N/A	1530.37	606.527	1.33485	9.82074e-57	4.75684e-56
PBANKA_0835600	cAMP-dependent protein kinase catalytic subunit, putative	PKAc	3740.53	1188.29	1.65536	4.66385e-169	5.36633e-168
PBANKA_0835800	U2 small nuclear ribonucleoprotein B'', putative	SNRPB2	1884.06	795.102	1.24476	3.34354e-60	1.70278e-59
PBANKA_0835900	protein kish, putative	KSH1	1084.66	454.33	1.25506	5.86034e-38	2.1439e-37
PBANKA_0836100	phosphatidylinositol N-acetylglucosaminyltransferase subunit P, putative	N/A	682.128	255.941	1.41173	7.32708e-29	2.31676e-28
PBANKA_0836400	Plasmodium exported protein, unknown function	N/A	388.367	51.7101	2.92099	3.05129e-41	1.19088e-40
PBANKA_0836550	PIR protein, pseudogene	N/A	96.4963	35.7861	1.42955	1.15932e-05	1.90224e-05
PBANKA_0836600	fam-b protein	N/A	346.94	132.767	1.38647	2.66972e-15	6.1082e-15
PBANKA_0836700	fam-a protein	N/A	1308.54	327.41	1.99833	8.61235e-89	6.04609e-88
PBANKA_0836800	erythrocyte membrane associated protein 1	EMAP1	756.027	333.755	1.1792	8.19693e-25	2.40022e-24
PBANKA_0837041	fam-b protein	N/A	9.61293	30.2024	-1.65534	0.00535834	0.00745917
PBANKA_0837161	PIR protein	N/A	22.7035	58.1067	-1.352	0.00148676	0.0021625
PBANKA_0837201	fam-a protein	N/A	1312.49	443.449	1.56256	2.20128e-58	1.09296e-57
PBANKA_0901200	peroxisome assembly protein 22, putative	PEX22	1816.52	608.51	1.57745	9.3206e-85	6.28093e-84
PBANKA_0901300	membrane associated erythrocyte binding-like protein	MAEBL	68.6322	518.65	-2.9192	1.21707e-60	6.22682e-60
PBANKA_0901900	tubulin--tyrosine ligase, putative	N/A	1223.67	5897.59	-2.26891	0	0
PBANKA_0902100	sporozoite and liver stage asparagine-rich protein	SLARP	197.932	457.916	-1.21063	4.62273e-17	1.1113e-16
PBANKA_0902300	female development protein FD2	FD2	98.4659	827.806	-3.07252	4.79378e-94	3.50743e-93
PBANKA_0902400	kinesin-X4	N/A	144.019	716.687	-2.31245	4.56603e-58	2.25095e-57
PBANKA_0902500	oocyst rupture protein 1	ORP1	728.171	2017.82	-1.47101	5.94823e-85	4.01813e-84
PBANKA_0902700	conserved Plasmodium protein, unknown function	N/A	110.501	353.397	-1.67625	1.59575e-21	4.35747e-21
PBANKA_0902900	PH-like domain-containing protein, putative	N/A	16962.2	42742.1	-1.33349	0	0
PBANKA_0903100	conserved Plasmodium protein, unknown function	N/A	211.37	994.831	-2.23354	9.91282e-82	6.52928e-81
PBANKA_0903800	serine/threonine protein kinase, putative	N/A	1453.86	22658.9	-3.96166	0	0
PBANKA_0904100	ras-related protein Rab-6	RAB6	6353.59	1783.87	1.83252	0	0
PBANKA_0904200	conserved Plasmodium protein, unknown function	N/A	707.911	4914.85	-2.79621	0	0
PBANKA_0904600	conserved Plasmodium protein, unknown function	N/A	177.812	1130.36	-2.66815	1.8813e-116	1.6509e-115
PBANKA_0905000	40S ribosomal protein S21, putative	RPS21	5115.68	1737.3	1.55702	1.65278e-193	2.16187e-192
PBANKA_0905300	conserved Plasmodium protein, unknown function	N/A	274.655	871.54	-1.66493	2.51184e-47	1.07573e-46
PBANKA_0905400	conserved Plasmodium protein, unknown function	N/A	117.471	289.838	-1.30257	9.88077e-13	2.10199e-12
PBANKA_0905800	DnaJ protein, putative	N/A	3443.02	1246.23	1.46601	2.35691e-128	2.22303e-127
PBANKA_0905900	AP2 domain transcription factor AP2-O	AP2-O	923.532	3217.12	-1.80018	1.61054e-177	1.93754e-176
PBANKA_0906000	alpha/beta hydrolase, putative	N/A	288.881	816.083	-1.49797	1.23437e-39	4.66018e-39
PBANKA_0906300	methyltransferase, putative	N/A	793.338	300.479	1.4009	4.56892e-34	1.58568e-33
PBANKA_0906400	60S ribosomal protein L35ae, putative	N/A	7040.43	2419.46	1.54033	3.24046e-249	5.31704e-248
PBANKA_0906500	60S ribosomal protein L28, putative	N/A	6203.01	1984.51	1.64295	9.26845e-230	1.4083e-228
PBANKA_0906800	vacuolar protein sorting-associated protein IST1-like, putative	N/A	57.798	132.166	-1.19085	6.17045e-05	9.73579e-05
PBANKA_0906900	DnaJ domain-containing protein, putative	N/A	410.391	1093.33	-1.41345	2.9006e-44	1.18634e-43
PBANKA_0907000	heptatricopeptide repeat-containing protein, putative	N/A	462.622	1439.52	-1.63898	2.13844e-70	1.24577e-69
PBANKA_0907100	inner membrane complex protein 1b	IMC1b	5450.92	29519	-2.43731	0	0
PBANKA_0907500	conserved Plasmodium protein, unknown function	N/A	442.582	1299.63	-1.55511	5.24585e-60	2.6618e-59
PBANKA_0907900	conserved Plasmodium protein, unknown function	N/A	1704.03	15055.9	-3.1436	0	0
PBANKA_0908000	conserved Plasmodium protein, unknown function	N/A	264.067	570.403	-1.10974	1.37162e-17	3.36146e-17
PBANKA_0908300	chromo domain-containing protein CDP, putative	N/A	391.647	919.936	-1.23264	5.52667e-28	1.71139e-27
PBANKA_0908400	conserved Plasmodium protein, unknown function	N/A	40.3611	256.35	-2.67014	6.77725e-28	2.0928e-27
PBANKA_0908500	myosin K	MyoK	204.254	788.78	-1.94953	8.88014e-56	4.24929e-55
PBANKA_0908600	conserved Plasmodium protein, unknown function	N/A	818.679	1809.75	-1.14475	3.83417e-53	1.78243e-52
PBANKA_0909100	ER membrane protein complex subunit 8, putative	EMC8	1792.82	766.752	1.22566	8.4559e-58	4.14646e-57
PBANKA_0909400	conserved Plasmodium protein, unknown function	N/A	245.349	1190.7	-2.27846	2.12805e-101	1.67407e-100
PBANKA_0909500	AAA family ATPase, putative	N/A	579.471	3411.01	-2.55766	1.45421e-296	2.87012e-295
PBANKA_0909600	AP2 domain transcription factor AP2-G5, putative	ApiAP2	503.069	1234.05	-1.29481	1.1569e-45	4.85704e-45
PBANKA_0909800	RNA-binding protein, putative	N/A	104.773	399.208	-1.92684	2.13117e-26	6.41665e-26
PBANKA_0910100	beta-catenin-like protein 1, putative	N/A	1305.01	350.623	1.89522	1.02363e-79	6.59354e-79
PBANKA_0910700	conserved Plasmodium protein, unknown function	N/A	225.062	534.969	-1.24932	2.43864e-20	6.41589e-20
PBANKA_0910800	conserved Plasmodium protein, unknown function	N/A	86.6425	270.408	-1.63992	6.32205e-16	1.47258e-15
PBANKA_0911000	calcium-binding protein, putative	N/A	59.7533	366.899	-2.6173	2.10496e-38	7.75689e-38
PBANKA_0911100	conserved Plasmodium protein, unknown function	N/A	122.617	316.271	-1.36468	1.28214e-13	2.80724e-13
PBANKA_0911200	ribosomal protein S14, apicoplast, putative	N/A	1630.92	500.588	1.70437	1.16732e-87	8.07228e-87
PBANKA_0911300	regulator of chromosome condensation, putative	N/A	982.144	216.517	2.1806	2.04152e-76	1.26364e-75
PBANKA_0911500	apical exonemal protein, putative	AEP	633.51	1739.64	-1.45722	9.29698e-76	5.69736e-75
PBANKA_0911650	U2 spliceosomal RNA	N/A	131.33	43.1042	1.61017	2.86882e-08	5.30704e-08
PBANKA_0911700	subtilisin-like protease 2	SUB2	738.298	2251.27	-1.6084	1.93266e-110	1.62402e-109
PBANKA_0911900	armadillo-interacting protein AIP, putative	AIP	1271.21	528.126	1.26878	1.0819e-43	4.38293e-43
PBANKA_0912000	conserved Plasmodium protein, unknown function	N/A	231.705	635.625	-1.45755	3.45753e-28	1.07486e-27
PBANKA_0912100	casein kinase 1, putative	CK1	9913.18	4948.71	1.00199	2.27986e-152	2.4084e-151
PBANKA_0912400	conserved Plasmodium protein, unknown function	N/A	1153.27	2563.34	-1.15172	1.90065e-70	1.10958e-69
PBANKA_0912500	conserved Plasmodium protein, unknown function	N/A	2110.75	10000.7	-2.24432	0	0
PBANKA_0912600	conserved Plasmodium protein, unknown function	N/A	265.449	578.044	-1.12285	1.05487e-18	2.64959e-18
PBANKA_0912700	3-oxo-5-alpha-steroid 4-dehydrogenase, putative	N/A	4276.37	1654.68	1.36945	7.00698e-144	7.01457e-143
PBANKA_0913200	plasma membrane resident transporter 1, putative	PMRT1	2082.16	869.734	1.25897	7.83172e-68	4.4141e-67
PBANKA_0913400	protein phosphatase PPM8	PPM8	5934.49	2269.93	1.38609	4.64471e-181	5.68644e-180
PBANKA_0913500	PQ-loop repeat-containing protein	N/A	692.549	168.905	2.03055	2.37652e-47	1.01935e-46
PBANKA_0913600	conserved Plasmodium protein, unknown function	N/A	145.983	401.647	-1.46214	3.85433e-19	9.76524e-19
PBANKA_0914000	WPP motif-containing protein, putative	N/A	1037.57	459.673	1.17185	1.81136e-30	5.88507e-30
PBANKA_0914100	erythrocyte membrane and merozoite antigen EMMA1, putative	N/A	335.383	671.783	-1.00149	8.35098e-18	2.05751e-17
PBANKA_0914300	protein disulfide-isomerase, putative	N/A	3012.39	1107.57	1.44221	3.1374e-111	2.64841e-110
PBANKA_0914600	RNA (uracil-5-)methyltransferase, putative	N/A	4156.31	11133	-1.42149	0	0
PBANKA_0915100	cell division control protein CDC50B, putative	CDC50B	1736.08	433.729	1.9996	9.56365e-113	8.09771e-112
PBANKA_0915400	conserved Plasmodium protein, unknown function	N/A	2931.29	6136.03	-1.06595	4.8153e-120	4.31432e-119
PBANKA_0915500	glycine cleavage system H protein, putative	GCVH	711.228	301.715	1.23877	2.95163e-25	8.70732e-25
PBANKA_0915600	aquaglyceroporin	AQP	9293.67	4239.13	1.13227	8.52387e-182	1.05286e-180
PBANKA_0915700	50S ribosomal protein L2, putative	N/A	1035.03	451.674	1.1945	9.88588e-33	3.35334e-32
PBANKA_0916300	RNA-binding protein, putative	N/A	5.48737	40.9091	-2.90164	3.75761e-06	6.30551e-06
PBANKA_0916500	conserved Plasmodium protein, unknown function	N/A	67.9642	238.34	-1.80815	1.93798e-16	4.58534e-16
PBANKA_0916600	oxysterol-binding protein, putative	N/A	444.99	1003.34	-1.17368	3.6866e-31	1.21629e-30
PBANKA_0916650	conserved Plasmodium protein, unknown function	N/A	474.924	1119.4	-1.23741	3.63905e-39	1.36182e-38
PBANKA_0916700	conserved Plasmodium protein, unknown function	N/A	12958.4	37082	-1.51695	0	0
PBANKA_0917500	structural maintenance of chromosomes protein 1, putative	SMC1	438.688	1298.07	-1.56474	1.15824e-64	6.26692e-64
PBANKA_0917900	26S protease regulatory subunit 6A, putative	RPT5	7319.72	3265.94	1.1639	1.32235e-150	1.37594e-149
PBANKA_0918100	60S ribosomal protein L38, putative	RPL38	3816.59	1229.76	1.63314	1.50255e-163	1.66663e-162
PBANKA_0918600	phosphatidylinositol-4-phosphate 5-kinase, putative	N/A	468.608	1622.87	-1.79134	9.06773e-95	6.67857e-94
PBANKA_0918900	conserved Plasmodium protein, unknown function	N/A	160.903	358.299	-1.15356	2.13541e-12	4.51334e-12
PBANKA_0919000	26S proteasome regulatory subunit RPN7, putative	RPN7	3191.33	1028.34	1.63349	4.7067e-149	4.82502e-148
PBANKA_0919100	parasitophorous vacuolar protein 1	PV1	18603.6	7730.44	1.26644	6.60543e-284	1.23762e-282
PBANKA_0919200	fam-d protein	N/A	3678.76	1063.69	1.79144	2.58783e-181	3.18228e-180
PBANKA_0919300	spermidine synthase, putative	SPDS	2643.65	1093.37	1.27337	5.36543e-86	3.66461e-85
PBANKA_0919600	CCR4-NOT transcription complex subunit 2, putative	NOT2	193.018	441.485	-1.19151	4.64254e-15	1.0548e-14
PBANKA_0919900	ATP-dependent 6-phosphofructokinase, putative	PFK11	891.723	5006.05	-2.48929	0	0
PBANKA_0920500	conserved Plasmodium protein, unknown function	N/A	1707.61	3438.71	-1.0098	3.84849e-73	2.31494e-72
PBANKA_0920600	TFIIS central domain-containing protein, putative	N/A	277.178	655.718	-1.24055	7.60118e-23	2.13017e-22
PBANKA_0920700	conserved Plasmodium protein, unknown function	N/A	256.384	600.628	-1.22821	2.60573e-22	7.21847e-22
PBANKA_0921200	conserved Plasmodium protein, unknown function	N/A	355.83	996.024	-1.48469	1.30128e-46	5.52594e-46
PBANKA_0921300	deoxyuridine 5'-triphosphate nucleotidohydrolase, putative	N/A	3564.07	1169.23	1.60723	6.77386e-157	7.35182e-156
PBANKA_0921400	protein phosphatase, putative	N/A	3218.87	1071.31	1.5881	1.64439e-137	1.62274e-136
PBANKA_0921500	small nuclear ribonucleoprotein F, putative	SNRPF	921.451	442.876	1.05779	7.9141e-25	2.31863e-24
PBANKA_0921600	alternative splicing factor SR-MG	SR-MG	225.943	1015.47	-2.16706	1.18543e-79	7.62692e-79
PBANKA_0921700	conserved Plasmodium protein, unknown function	ATG23	1553.38	5815.38	-1.90491	1.6617e-298	3.31502e-297
PBANKA_0921800	steryl ester hydrolase, putative	N/A	5835.38	1811.52	1.68756	4.8576e-257	8.3149e-256
PBANKA_0922100	40S ribosomal protein S18, putative	RPS18	14013	4488.63	1.64176	0	0
PBANKA_0922400	XTBD domain-containing protein, putative	N/A	1409.34	634.271	1.1509	3.01497e-39	1.13209e-38
PBANKA_0922500	kelch domain-containing protein, putative	N/A	11937.4	5338.48	1.16057	2.06786e-211	2.91075e-210
PBANKA_0923000	DNA-directed RNA polymerase, putative	mtRNAP	508.255	1429.17	-1.4913	1.32433e-65	7.26482e-65
PBANKA_0923300	conserved protein, unknown function	N/A	8143.64	18008.1	-1.14499	7.25651e-278	1.34149e-276
PBANKA_0923400	60S ribosomal protein L35, putative	RPL35	4149.33	1735.92	1.2567	3.11335e-116	2.72345e-115
PBANKA_0923700	ethanolamine kinase, putative	EK	3326.92	1307.86	1.34599	2.37926e-108	1.96068e-107
PBANKA_0923800	pyruvate dehydrogenase E1 component subunit alpha	pdhA	250.229	66.6983	1.90643	6.3125e-18	1.55943e-17
PBANKA_0923900	U6 snRNA-associated Sm-like protein LSm1, putative	LSM1	990.436	282.454	1.81	1.98409e-60	1.01324e-59
PBANKA_0924200	BEACH domain-containing protein, putative	BDCP	251.871	103.443	1.28176	1.05808e-10	2.11998e-10
PBANKA_0924400	13 kDa ribonucleoprotein-associated protein, putative	SNU13	1785.64	566.614	1.65465	2.33202e-89	1.64129e-88
PBANKA_0924700	RAP protein, putative	N/A	803.312	1851.77	-1.20475	2.12468e-58	1.05681e-57
PBANKA_0925200	calcium-dependent protein kinase 7	CDPK7	351.022	1090.72	-1.63395	2.47574e-48	1.07606e-47
PBANKA_0925300	conserved Plasmodium protein, unknown function	N/A	439.457	1014.9	-1.20758	1.98352e-34	6.93169e-34
PBANKA_0925400	dynein heavy chain, putative	N/A	155.048	482.944	-1.63958	6.9134e-28	2.13247e-27
PBANKA_0925500	calcium-dependent protein kinase 6	CDPK6	477.114	1135.05	-1.2504	3.51637e-39	1.3168e-38
PBANKA_0925600	conserved Plasmodium protein, unknown function	N/A	2667.63	865.461	1.62244	7.7257e-121	6.95564e-120
PBANKA_0925800	protein KIC10, putative	N/A	297.293	701.567	-1.23811	8.5913e-25	2.51305e-24
PBANKA_0926200	GPI transamidase component GPI16	GPI16	1165.66	498.195	1.2257	2.95501e-39	1.11033e-38
PBANKA_0926500	peptidase M16, putative	N/A	675.147	7221.54	-3.41946	0	0
PBANKA_0926700	exported protein 1	EXP1	20636.9	4982.42	2.04975	0	0
PBANKA_0926900	WD repeat-containing protein, putative	N/A	1288.62	2621.54	-1.02473	3.66816e-61	1.88542e-60
PBANKA_0927600	conserved Plasmodium protein, unknown function	N/A	3914.17	29209.8	-2.89962	0	0
PBANKA_0927700	DDRGK domain-containing protein, putative	N/A	110.702	606.043	-2.45295	3.52635e-58	1.74306e-57
PBANKA_0927900	CorA-like Mg2+ transporter protein, putative	MIT1	1156.91	411.503	1.49188	2.01471e-52	9.27267e-52
PBANKA_0928100	phosphoglycerate mutase, putative	PGM1	10084.8	3292.5	1.61439	9.23655e-308	1.90431e-306
PBANKA_0928200	conserved protein, unknown function	N/A	428.542	1462.23	-1.77112	7.6188e-86	5.18452e-85
PBANKA_0929200	conserved protein, unknown function	N/A	1369.37	3620.95	-1.40297	1.98008e-134	1.90983e-133
PBANKA_0929300	actin-related protein 2/3 complex subunit 1, putative	ARC40	3226.84	8297.23	-1.36293	1.49832e-218	2.16398e-217
PBANKA_0929400	myosin light chain B	MLC-B	1017.13	4303.81	-2.08209	1.908e-246	3.05831e-245
PBANKA_0930000	AP-1 complex subunit sigma, putative	AP1S	2756.15	791.502	1.79992	3.25251e-149	3.34664e-148
PBANKA_0930100	conserved Plasmodium protein, unknown function	N/A	468.769	1254.25	-1.42026	1.24472e-52	5.74788e-52
PBANKA_0930300	GTP-binding nuclear protein RAN/TC4, putative	N/A	9314.16	2857.41	1.70439	0	0
PBANKA_0930500	tyrosine--tRNA ligase, putative	N/A	1186.19	585.114	1.01945	1.61061e-29	5.16029e-29
PBANKA_0930600	conserved Plasmodium protein, unknown function	N/A	1845.69	712.861	1.37225	2.49896e-69	1.42879e-68
PBANKA_0930700	conserved protein, unknown function	N/A	2041.71	822.612	1.31156	8.41279e-72	4.97413e-71
PBANKA_0930800	conserved Plasmodium protein, unknown function	N/A	87.5112	218.58	-1.32175	7.92711e-10	1.54096e-09
PBANKA_0931300	dipeptidyl aminopeptidase 1, putative	DPAP1	1872.83	3942.47	-1.07411	1.40172e-90	1.00439e-89
PBANKA_0931400	dolichyl-diphosphooligosaccharide--protein glycosyltransferase subunit STT3, putative	STT3	494.677	115.489	2.09339	1.1309e-36	4.09132e-36
PBANKA_0931500	folate transporter 2	FT2	2572.4	6284.82	-1.28889	9.39078e-176	1.11047e-174
PBANKA_0932200	peptidyl-prolyl cis-trans isomerase, putative	N/A	10353.7	4730.82	1.12946	2.07725e-147	2.11384e-146
PBANKA_0932400	berghepain-2	BP2	5344.32	2249.03	1.2491	1.92211e-146	1.95239e-145
PBANKA_0932500	histone-lysine N-methyltransferase SET7, putative	SET7	6425.89	24225.7	-1.91463	0	0
PBANKA_0932600	conserved protein, unknown function	N/A	4387.83	21528.7	-2.29496	0	0
PBANKA_0932700	conserved protein, unknown function	PCAS_091160:exon:5	646.368	223.177	1.53196	6.00424e-31	1.97506e-30
PBANKA_0933100	conserved Plasmodium protein, unknown function	N/A	53.2711	109.422	-1.03555	0.000426223	0.000639047
PBANKA_0933700	mitogen-activated protein kinase 2	MAPK2	341.825	938.891	-1.45751	2.14936e-43	8.66936e-43
PBANKA_0934300	UDP-galactose transporter, putative	UGT	8782.24	2930.29	1.58293	6.01188e-291	1.1577e-289
PBANKA_0934600	conserved Plasmodium protein, unknown function	N/A	43.1249	105.375	-1.29122	2.79088e-05	4.47089e-05
PBANKA_0934700	conserved protein, unknown function	N/A	553.381	1158.75	-1.06632	6.86163e-30	2.20806e-29
PBANKA_0934900	conserved Plasmodium protein, unknown function	N/A	58.9792	168.092	-1.51187	9.10173e-10	1.76374e-09
PBANKA_0936000	endonuclease/exonuclease/phosphatase family protein, putative	N/A	1001.02	3490.13	-1.80213	1.82255e-189	2.33438e-188
PBANKA_0936500	replication factor C subunit 5, putative	RFC5	2234.39	1003.24	1.15577	3.1771e-63	1.66858e-62
PBANKA_0936700	ES2 protein, putative	N/A	856.402	1889.32	-1.14227	1.15793e-50	5.20835e-50
PBANKA_0936800	conserved Plasmodium protein, unknown function	N/A	233.279	649.754	-1.47596	3.09803e-29	9.87453e-29
PBANKA_0937000	ribosomal protein L11, mitochondrial, putative	N/A	1499.31	623.058	1.26834	1.72861e-49	7.61469e-49
PBANKA_0937500	C2 domain-containing membrane protein, putative	C2DMA	5021.87	12362	-1.29959	6.21137e-288	1.17571e-286
PBANKA_0937700	60S ribosomal protein L36, putative	RPL36	7302.86	2204.81	1.72719	0	0
PBANKA_0938000	conserved Plasmodium protein, unknown function	N/A	2719.85	18700.3	-2.78159	0	0
PBANKA_0938300	heat shock protein HspJ62	HSPJ62	7596.86	3679.17	1.04608	5.00109e-142	4.98849e-141
PBANKA_0938400	endoplasmic reticulum-resident calcium binding protein, putative	ERC	32539.4	7976.08	2.02791	0	0
PBANKA_0938600	casein kinase 2, alpha subunit	CK2alpha	3465.6	1268.01	1.44997	9.78864e-128	9.17024e-127
PBANKA_0938800	conserved Plasmodium protein, unknown function	N/A	755.829	4489.28	-2.57118	0	0
PBANKA_0938900	IWS1-like protein, putative	N/A	531.587	1459.18	-1.45718	3.91639e-64	2.08849e-63
PBANKA_0939000	mechanosensitive ion channel protein, putative	MSCS	1050.62	4677.97	-2.15449	0	0
PBANKA_0939100	AP2 domain transcription factor, putative	ApiAP2	1145.25	5604.77	-2.29168	0	0
PBANKA_0939300	coiled-coil domain-containing protein 40, putative	N/A	102.964	225.767	-1.1304	8.18582e-08	1.48071e-07
PBANKA_0939500	DNA repair protein RAD51	RAD51	4732.14	13101.6	-1.46946	0	0
PBANKA_0939900	U6 snRNA-associated Sm-like protein LSm4, putative	LSM4	1943.08	490.666	1.9834	2.05654e-120	1.84556e-119
PBANKA_0940300	DEAD/DEAH box helicase, putative	N/A	670.654	1743.9	-1.37936	1.57133e-66	8.75839e-66
PBANKA_0941000	conserved Plasmodium protein, unknown function	N/A	102.044	293.805	-1.52653	5.51351e-16	1.28587e-15
PBANKA_0941600	conserved Plasmodium protein, unknown function	N/A	7518.14	2693.1	1.48176	8.24274e-237	1.28411e-235
PBANKA_0941700	WD repeat-containing protein WRAP73, putative	WDR8	358.548	865.951	-1.27268	2.11412e-32	7.11894e-32
PBANKA_0941800	histone H2B, putative	H2B	17437.8	6602.65	1.40061	0	0
PBANKA_0941900	histone H4, putative	H4	21713.5	6330.98	1.77777	0	0
PBANKA_0942000	calcium/calmodulin-dependent protein kinase, putative	N/A	226.47	614.861	-1.43915	4.74321e-27	1.44856e-26
PBANKA_0942200	DNA-directed RNA polymerase III subunit RPC8, putative	RPC25	795.072	305.353	1.38101	1.97281e-32	6.6512e-32
PBANKA_0942300	radial spoke head protein, putative	N/A	142.491	380.173	-1.41385	2.24964e-17	5.47696e-17
PBANKA_0942400	WD repeat-containing protein, putative	N/A	233.113	649.763	-1.47888	1.08826e-31	3.62273e-31
PBANKA_0942500	thioredoxin-like mero protein, putative	Trx-mero	11598.9	3019.07	1.94173	0	0
PBANKA_0943200	casein kinase II beta chain, putative	N/A	2958.37	1059.52	1.48127	1.32263e-119	1.18311e-118
PBANKA_0943400	CPW-WPC family protein	N/A	5083.09	33370	-2.71485	0	0
PBANKA_0943600	60S acidic ribosomal protein P1, putative	N/A	12984.3	5951.96	1.12489	6.04163e-211	8.48276e-210
PBANKA_0943700	fam-b protein	N/A	154.581	404.552	-1.38898	1.42947e-18	3.58241e-18
PBANKA_0944000	PIR protein	N/A	238.268	118.972	1.00119	8.32757e-07	1.43878e-06
PBANKA_0944021	fam-a protein, pseudogene	N/A	582.802	174.452	1.74049	5.4896e-35	1.9355e-34
PBANKA_0944101	PIR protein	N/A	134.36	43.9971	1.6106	1.49234e-08	2.78202e-08
PBANKA_1000021	fam-a protein, pseudogene	N/A	603.676	181.939	1.72799	3.3139e-35	1.17362e-34
PBANKA_1000031	PIR protein	N/A	1032.03	275.084	1.90802	1.02202e-66	5.70809e-66
PBANKA_1000041	fam-b protein	N/A	2236.12	402.803	2.46997	2.8099e-176	3.32985e-175
PBANKA_1000051	fam-a protein	N/A	23.7184	8.65747	1.45186	0.0275462	0.0360225
PBANKA_1000091	PIR protein, pseudogene	N/A	650.514	286.567	1.18307	1.87314e-21	5.09736e-21
PBANKA_1000100	reticulocyte binding protein, putative, pseudogene	Pb235	57.6575	116.542	-1.01493	0.000232923	0.000354887
PBANKA_1000200	fam-a protein	N/A	957.15	266.662	1.84215	8.60654e-59	4.30405e-58
PBANKA_1000600	erythrocyte membrane antigen 1	N/A	6774.43	2818.94	1.2648	4.23269e-180	5.15923e-179
PBANKA_1000900	conserved Plasmodium protein, unknown function	N/A	312.986	153.222	1.03073	1.535e-09	2.95184e-09
PBANKA_1001400	pre-mRNA-splicing factor CLF1, putative	CLF1	1578.33	3405.94	-1.10983	1.15778e-85	7.85928e-85
PBANKA_1001900	conserved Plasmodium protein, unknown function	N/A	694.519	185.327	1.90179	3.57084e-44	1.45403e-43
PBANKA_1002000	Ran-binding protein, putative	N/A	379.242	833.779	-1.13615	1.97939e-26	5.9694e-26
PBANKA_1002100	6-cysteine protein P36	P36	2805.41	5716.36	-1.02734	7.26154e-105	5.84506e-104
PBANKA_1002500	sporozoite-specific protein S10	S10	689.898	2364.57	-1.77642	1.68233e-126	1.56023e-125
PBANKA_1003000	liver specific protein 2	LISP2	91.8432	34.959	1.39749	2.77726e-05	4.45036e-05
PBANKA_1003400	lysine decarboxylase, putative	UIS14	158.36	1014.74	-2.68118	5.48261e-104	4.39401e-103
PBANKA_1004500	conserved Plasmodium protein, unknown function	N/A	122.024	761.022	-2.64094	2.32459e-79	1.49043e-78
PBANKA_1004800	peptidyl-tRNA hydrolase 2, putative	PTH2	2392.14	1017.31	1.23315	6.53942e-75	3.98545e-74
PBANKA_1005800	conserved Plasmodium protein, unknown function	N/A	53.4918	422.619	-2.98144	1.29072e-50	5.78684e-50
PBANKA_1005900	zinc finger Ran-binding domain-containing protein 2, putative	ZRANB2	1061.37	440.498	1.26914	3.58674e-36	1.28668e-35
PBANKA_1006000	conserved protein, unknown function	N/A	295.484	133.674	1.14691	2.79408e-10	5.53229e-10
PBANKA_1006200	sporozoite invasion-associated protein 1	SIAP1	69.4866	532.261	-2.93757	4.7015e-63	2.45986e-62
PBANKA_1006300	perforin-like protein 1	PLP1	217.777	676.205	-1.63354	6.08652e-31	2.00094e-30
PBANKA_1006400	conserved Plasmodium protein, unknown function	N/A	60.708	239.481	-1.97908	6.93154e-19	1.74579e-18
PBANKA_1007100	3-ketodihydrosphingosine reductase, putative	N/A	2198.84	688.331	1.67403	2.56107e-108	2.10737e-107
PBANKA_1007800	exosome complex component RRP4, putative	RRP4	1004.01	403.55	1.31155	5.0252e-34	1.74295e-33
PBANKA_1007900	conserved Plasmodium protein, unknown function	N/A	3334.67	15871.3	-2.25088	0	0
PBANKA_1008300	GTP-binding protein, putative	N/A	1748.8	6262.03	-1.84059	3.42947e-305	6.99258e-304
PBANKA_1008400	conserved Plasmodium protein, unknown function	N/A	628.651	241.845	1.37686	1.26363e-26	3.83375e-26
PBANKA_1009000	GTPase Era, putative	ERA	279.816	613.685	-1.13398	9.5473e-20	2.46965e-19
PBANKA_1009100	ataxin-2 like protein, putative	N/A	1185.26	3087.23	-1.38099	5.9244e-114	5.08618e-113
PBANKA_1009200	conserved Plasmodium protein, unknown function	N/A	683.157	3760.1	-2.46063	0	0
PBANKA_1009300	clathrin light chain, putative	CLC	1989.16	841.126	1.24323	1.70126e-59	8.57743e-59
PBANKA_1009400	ER membrane protein complex subunit 4, putative	EMC4	1489.23	383.665	1.9571	5.14279e-96	3.83875e-95
PBANKA_1009500	glutamate synthase [NADH], putative	N/A	740.273	3971.03	-2.42325	0	0
PBANKA_1009600	conserved protein, unknown function	N/A	2506.42	15059.5	-2.58732	0	0
PBANKA_1009900	conserved Plasmodium protein, unknown function	N/A	7451.61	19962.6	-1.42192	0	0
PBANKA_1010000	mitochondrial acidic protein MAM33, putative	N/A	3208.75	1307.23	1.29465	1.59686e-101	1.25798e-100
PBANKA_1010400	conserved protein, unknown function	N/A	1828.13	827.78	1.1408	3.38239e-46	1.42435e-45
PBANKA_1010600	calmodulin, putative	CAM	11929.7	3828.45	1.63912	0	0
PBANKA_1010800	CCR4-associated factor 16, putative	CAF16	2327.05	954.692	1.28462	6.49181e-76	3.9827e-75
PBANKA_1010900	protein kinase, putative	N/A	211.209	453.291	-1.10138	9.59141e-14	2.10419e-13
PBANKA_1011300	signal peptidase complex subunit SPC1, putative	SPC1	1039.88	465.732	1.15749	1.30772e-31	4.3429e-31
PBANKA_1011400	DNA topoisomerase 2, putative	TOP2	960.129	2113.74	-1.13901	1.97112e-59	9.92899e-59
PBANKA_1011700	conserved Plasmodium protein, unknown function	N/A	160.716	414.737	-1.3676	1.53518e-17	3.75401e-17
PBANKA_1011800	HID1 domain-containing protein, putative	N/A	2593.47	828.605	1.64716	4.15515e-124	3.80271e-123
PBANKA_1011900	H/ACA ribonucleoprotein complex subunit 3, putative	NOP10	1561.43	626.784	1.31643	7.53946e-54	3.52562e-53
PBANKA_1012400	RNA methyltransferase, putative	N/A	610.11	1278.33	-1.06658	7.13733e-31	2.34084e-30
PBANKA_1012500	leucine-rich repeat protein	LRR5	792.211	2140.02	-1.43478	3.08e-79	1.96341e-78
PBANKA_1012600	importin, putative	N/A	176.757	489.618	-1.4693	4.62265e-24	1.33527e-23
PBANKA_1012700	conserved Plasmodium protein, unknown function	N/A	249.234	675.698	-1.43756	3.87474e-30	1.25375e-29
PBANKA_1012800	voltage-dependent anion-selective channel protein, putative	N/A	3728.5	1495.73	1.31695	7.53111e-118	6.67213e-117
PBANKA_1012900	SNARE protein, putative	N/A	597.762	296.747	1.00955	4.56361e-16	1.06702e-15
PBANKA_1013000	inner membrane complex suture component, putative	ISC3	1208.4	2498.06	-1.04758	3.99361e-56	1.91762e-55
PBANKA_1013100	60S ribosomal protein L14, putative	N/A	5874.37	2500.68	1.23231	4.91911e-155	5.27686e-154
PBANKA_1013300	mitogen-activated protein kinase 1	MAPK1	432.668	1437.3	-1.73236	1.24612e-81	8.19807e-81
PBANKA_1014400	acid phosphatase, putative	N/A	189.842	458.603	-1.27197	6.96639e-18	1.7202e-17
PBANKA_1014700	conserved protein, unknown function	N/A	1247.23	403.344	1.62819	3.15966e-64	1.68983e-63
PBANKA_1014800	ADP-dependent DNA helicase RecQ, putative	WRN	628.43	1535.79	-1.28923	5.13675e-56	2.4644e-55
PBANKA_1015000	ribosomal protein L15, mitochondrial, putative	N/A	867.11	2958.74	-1.77093	3.07431e-162	3.38296e-161
PBANKA_1015400	CPW-WPC family protein	N/A	3667.24	14527	-1.9863	0	0
PBANKA_1015500	AP2 domain transcription factor AP2-O3	AP2-O3	256.745	591.164	-1.20205	3.85278e-18	9.56469e-18
PBANKA_1016100	peptide chain release factor 1, putative	RF1	1380.15	420.461	1.71365	1.18874e-71	7.01359e-71
PBANKA_1016700	leucine-rich repeat protein	N/A	25254.1	10296.2	1.29429	0	0
PBANKA_1016800	exosome complex component RRP41, putative	RRP41	1241.99	263.588	2.23479	7.56209e-94	5.52561e-93
PBANKA_1016900	conserved Plasmodium protein, unknown function	N/A	2043.95	791.239	1.36892	6.45452e-77	4.01759e-76
PBANKA_1017000	CorA-like Mg2+ transporter protein, putative	MIT3	40.6679	112.693	-1.46943	8.99234e-07	1.5517e-06
PBANKA_1017100	DNA mismatch repair protein MSH2, putative	MSH2-1	1801.9	845.819	1.08919	1.78071e-41	6.97446e-41
PBANKA_1017200	conserved Plasmodium protein, unknown function	N/A	1761.74	668.583	1.40087	4.81242e-58	2.37031e-57
PBANKA_1017300	conserved Plasmodium protein, unknown function	N/A	2926.24	6835.07	-1.22381	4.27149e-163	4.70968e-162
PBANKA_1017500	lipase, putative	UIS28	131.898	285.556	-1.11429	1.61449e-09	3.10147e-09
PBANKA_1017600	conserved Plasmodium protein, unknown function	N/A	288.881	891.542	-1.62604	1.05811e-48	4.62796e-48
PBANKA_1017700	cytochrome b-c1 complex subunit 6, putative	QCR6	4620.73	1733.36	1.41396	1.71362e-159	1.86347e-158
PBANKA_1017900	phosphoenolpyruvate carboxylase	PEPC	246.886	997.567	-2.0153	1.00571e-64	5.45227e-64
PBANKA_1018000	conserved Plasmodium protein, unknown function	N/A	131.536	438.661	-1.73606	6.57718e-27	2.00313e-26
PBANKA_1018100	ABC transporter G family member 2	ABCG2	2034.85	4879.45	-1.26182	6.62176e-144	6.64092e-143
PBANKA_1018300	dynein intermediate chain, putative	N/A	564.631	1311.85	-1.21624	3.63365e-44	1.47852e-43
PBANKA_1018500	transcription factor BTF3, putative	BTF3	3609.52	1113.18	1.69672	2.03542e-163	2.24869e-162
PBANKA_1018600	60S ribosomal protein L21, putative	RPL21	9649.57	3083.8	1.64544	0	0
PBANKA_1018800	conserved Plasmodium protein, unknown function	N/A	933.036	2220.1	-1.25014	8.64265e-65	4.69003e-64
PBANKA_1019100	DEAD/DEAH box helicase, putative	N/A	531.44	1517.99	-1.5144	7.28468e-70	4.18662e-69
PBANKA_1019300	enoyl-CoA hydratase, putative	N/A	481.647	181.403	1.41238	1.71774e-20	4.55599e-20
PBANKA_1019700	conserved Plasmodium protein, unknown function	N/A	562.3	1332.84	-1.24509	1.55402e-45	6.50462e-45
PBANKA_1019800	calcium-dependent protein kinase, putative	N/A	4844.54	9945.97	-1.03802	7.12782e-157	7.72087e-156
PBANKA_1019900	conserved Plasmodium protein, unknown function	N/A	32.3967	123.217	-1.92476	4.63471e-10	9.09557e-10
PBANKA_1020000	conserved Plasmodium protein, unknown function	N/A	245.515	1410.94	-2.52194	2.10527e-127	1.96563e-126
PBANKA_1020300	ankyrin-repeat protein, putative	N/A	3564.39	13468.6	-1.91818	0	0
PBANKA_1020400	nucleolar GTP-binding protein 2, putative	NOG2	261.53	547.57	-1.06423	2.29744e-15	5.27602e-15
PBANKA_1020500	14-3-3 protein, putative	N/A	227.691	1157.66	-2.34534	7.99176e-96	5.93338e-95
PBANKA_1021100	DnaJ protein, putative	N/A	883.492	2044.61	-1.21	6.51833e-63	3.40081e-62
PBANKA_1021400	cytochrome c oxidase assembly protein COX14, putative	COX14	1639.7	414.554	1.98689	1.33029e-102	1.05851e-101
PBANKA_1021500	copper transporter, putative	CTR2	2291.52	564.945	2.01863	2.27064e-148	2.32343e-147
PBANKA_1022000	40S ribosomal protein S25, putative	N/A	10489.6	3420.08	1.61671	0	0
PBANKA_1022100	conserved Plasmodium protein, unknown function	N/A	883.939	357.773	1.30652	2.93413e-33	1.00325e-32
PBANKA_1023100	conserved Plasmodium protein, unknown function	N/A	147.918	1648.8	-3.47746	2.63151e-210	3.68544e-209
PBANKA_1023400	glutathione reductase, putative	GR	2697.49	1249.1	1.11045	7.25095e-68	4.09092e-67
PBANKA_1023600	conserved Plasmodium protein, unknown function	N/A	1075.92	2156.97	-1.00414	5.81599e-47	2.4831e-46
PBANKA_1024000	thioredoxin-like protein, putative	ATrx1	1675.44	824.572	1.02389	1.21483e-39	4.58955e-39
PBANKA_1024100	ATP-dependent RNA helicase DDX55, putative	DDX55	105.822	251.593	-1.25147	3.37334e-10	6.66258e-10
PBANKA_1024300	ATP-dependent RNA helicase DBP4, putative	DBP4	319.357	1072.96	-1.74949	1.92001e-54	9.04703e-54
PBANKA_1024351	5S ribosomal RNA	N/A	11.809	28.2849	-1.25584	0.0323767	0.0419536
PBANKA_1024400	calmodulin, putative	N/A	1267.4	2917.15	-1.20357	6.05834e-78	3.80947e-77
PBANKA_1025700	inner membrane complex protein 1l, putative	IMC1l	188.033	1165.9	-2.63346	6.89636e-117	6.08063e-116
PBANKA_1025800	prefoldin subunit 2, putative	N/A	1169.14	561.491	1.05719	8.21666e-31	2.69006e-30
PBANKA_1026000	conserved protein, unknown function	N/A	3102.44	7662.08	-1.30479	5.87422e-172	6.85862e-171
PBANKA_1026100	conserved Plasmodium protein, unknown function	N/A	41.5022	247.919	-2.57515	1.41073e-25	4.19062e-25
PBANKA_1026300	conserved protein, unknown function	N/A	504.035	2952.71	-2.54997	1.84416e-249	3.0622e-248
PBANKA_1026500	metacaspase-3, putative	MCA3	344.81	956.855	-1.47178	7.88374e-42	3.10755e-41
PBANKA_1026700	conserved Plasmodium protein, unknown function	N/A	336.438	726.421	-1.11017	1.54073e-22	4.29391e-22
PBANKA_1027000	serine palmitoyltransferase, putative	SPT	4554.84	11852.7	-1.37998	5.34073e-294	1.03929e-292
PBANKA_1027300	Btz domain-containing protein, putative	N/A	244.294	507.502	-1.05267	6.38987e-14	1.41132e-13
PBANKA_1028200	atypical protein kinase, ABC-1 family, putative	N/A	1079.94	6862.07	-2.66727	0	0
PBANKA_1028400	60S ribosomal protein L10, putative	N/A	11874.4	5438.96	1.12608	1.22932e-197	1.64681e-196
PBANKA_1028500	conserved Plasmodium protein, unknown function	N/A	2817.21	1185.78	1.24901	7.95371e-82	5.2451e-81
PBANKA_1028600	zinc finger protein, putative	N/A	398.554	1099.03	-1.46202	9.59805e-47	4.08525e-46
PBANKA_1028700	26S proteasome regulatory subunit RPN13, putative	RPN13	4411.35	15314.1	-1.79574	0	0
PBANKA_1028800	DnaJ protein, putative	N/A	1859.71	4218.52	-1.18208	5.26749e-102	4.17336e-101
PBANKA_1029400	conserved Plasmodium protein, unknown function	N/A	665.497	2574.54	-1.95127	1.02328e-35	3.65193e-35
PBANKA_1029500	conserved Plasmodium protein, unknown function	N/A	57.2103	146.942	-1.36105	1.48803e-07	2.65271e-07
PBANKA_1029900	AAA family ATPase, putative	N/A	572.834	218.397	1.39326	1.73502e-23	4.95491e-23
PBANKA_1030000	deoxyhypusine synthase	DHS	328.835	150.002	1.13016	3.85076e-11	7.83718e-11
PBANKA_1030100	actin II	ACT2	1032.03	2213.73	-1.10154	3.94479e-58	1.94816e-57
PBANKA_1030300	nuclear transport factor 2, putative	NTF2	9580.61	2973.67	1.68704	0	0
PBANKA_1030400	MORN repeat protein, putative	N/A	231.063	746.692	-1.69122	6.9337e-43	2.77648e-42
PBANKA_1030500	mini-chromosome maintenance complex-binding protein, putative	MCMBP	616.394	288.653	1.09247	3.91819e-18	9.72272e-18
PBANKA_1030600	p1/s1 nuclease, putative	N/A	10723.5	3767.15	1.50857	2.87067e-300	5.76839e-299
PBANKA_1031000	conserved Plasmodium protein, unknown function	N/A	134.481	271.799	-1.01611	2.07265e-08	3.8509e-08
PBANKA_1031500	conserved Plasmodium protein, unknown function	N/A	167.465	687.297	-2.03755	1.443e-51	6.54899e-51
PBANKA_1031600	ribosome maturation protein SBDS, putative	N/A	239.007	831.644	-1.79989	5.25033e-50	2.33507e-49
PBANKA_1031800	conserved protein, unknown function	N/A	2724.13	854.434	1.6698	1.22379e-108	1.01301e-107
PBANKA_1031900	eukaryotic translation initiation factor 2 subunit gamma, putative	eIF2gamma	4070.02	1866.03	1.12425	2.58032e-96	1.92863e-95
PBANKA_1032000	conserved Plasmodium protein, unknown function	N/A	740.967	311.054	1.25197	9.3141e-27	2.83357e-26
PBANKA_1032100	rhoptry-associated protein 1	RAP1	9870.68	4472.34	1.14257	1.6396e-178	1.9811e-177
PBANKA_1032300	CTP synthase, putative	CTPS	247.746	1113.28	-2.16787	1.3148e-89	9.28899e-89
PBANKA_1032400	alpha/beta hydrolase, putative	N/A	1316.63	3229.74	-1.29498	4.90779e-105	3.96195e-104
PBANKA_1032500	ER membrane protein complex subunit 2, putative	EMC2	2142.1	986.065	1.11854	1.23611e-55	5.89465e-55
PBANKA_1032600	cytidine diphosphate-diacylglycerol synthase, putative	CDS	4298.79	1874.93	1.19677	5.54229e-113	4.71435e-112
PBANKA_1032900	histidine phosphatase, putative	N/A	1894.52	642.05	1.56033	8.85761e-86	6.02014e-85
PBANKA_1033000	conserved Plasmodium protein, unknown function	N/A	211.264	704.81	-1.73812	8.76941e-43	3.50145e-42
PBANKA_1033100	conserved protein, unknown function	N/A	7884.5	3660.14	1.10696	3.92042e-160	4.28849e-159
PBANKA_1033200	DNA damage-inducible protein 1, putative	DDI1	1459.53	599.209	1.2838	1.1744e-51	5.33869e-51
PBANKA_1033700	conserved Plasmodium protein, unknown function	N/A	113.672	624.383	-2.45617	1.03939e-59	5.25954e-59
PBANKA_1033900	40S ribosomal protein S8e, putative	N/A	7453.94	3343.14	1.15619	3.28133e-145	3.30878e-144
PBANKA_1034100	FANCJ-like helicase, putative	FANCJ	695.127	1586.92	-1.19116	6.21376e-50	2.75472e-49
PBANKA_1034300	AP2 domain transcription factor AP2-G2	AP2-G2	252.952	632.677	-1.32378	9.10324e-23	2.54854e-22
PBANKA_1034400	plasmepsin IV	PM4	15699.7	7079.42	1.14859	4.44589e-228	6.68208e-227
PBANKA_1034500	conserved protein, unknown function	N/A	135.375	737.889	-2.44687	1.60786e-70	9.40631e-70
PBANKA_1035200	LCCL domain-containing protein	CCp3	687.836	5450.9	-2.98645	0	0
PBANKA_1035700	WD repeat-containing protein 65, putative	WDR65	156.737	505.579	-1.68955	1.7142e-30	5.57919e-30
PBANKA_1036300	RNA-binding protein, putative	N/A	197.405	666.768	-1.75445	2.79966e-38	1.02895e-37
PBANKA_1036400	ribosome biogenesis protein BOP1, putative	BOP1	297.981	762.696	-1.35576	2.49035e-29	7.95592e-29
PBANKA_1036600	ribonucleoside-diphosphate reductase small chain, putative	N/A	19773.6	5257.35	1.91072	0	0
PBANKA_1037100	GTPase-activating protein, putative	N/A	518.396	1192.48	-1.20191	5.9369e-40	2.26296e-39
PBANKA_1037300	conserved Plasmodium protein, unknown function	N/A	5185.44	2184.39	1.24702	1.8025e-136	1.76308e-135
PBANKA_1037700	ribosomal protein L16, mitochondrial, putative	N/A	316.077	141.857	1.15394	4.36527e-11	8.86805e-11
PBANKA_1037800	secreted ookinete adhesive protein	SOAP	838.005	2019.46	-1.2694	1.53949e-68	8.73899e-68
PBANKA_1037900	conserved Plasmodium protein, unknown function	N/A	542.923	1160.07	-1.09604	8.17616e-33	2.77849e-32
PBANKA_1038000	cytochrome c, putative	N/A	1722.69	547.959	1.65149	3.92517e-85	2.65799e-84
PBANKA_1038100	DNA-directed RNA polymerase II subunit RPB4, putative	N/A	1383.99	251.688	2.46169	1.91316e-119	1.7086e-118
PBANKA_1038200	nuclear formin-like protein MISFIT	MISFIT	143.446	415.207	-1.53332	4.30513e-22	1.18492e-21
PBANKA_1038600	dynein regulatory complex protein, putative	N/A	114.994	639.84	-2.47568	6.39049e-60	3.23964e-59
PBANKA_1038700	tetratricopeptide repeat protein, putative	N/A	63.4918	372.271	-2.55244	1.07858e-37	3.93024e-37
PBANKA_1039000	radial spoke protein 3, putative	N/A	321.432	1169.2	-1.86406	3.95481e-70	2.28235e-69
PBANKA_1039200	conserved Plasmodium protein, unknown function	N/A	852.423	354.473	1.26561	8.59072e-31	2.8092e-30
PBANKA_1039400	ribosomal protein S27a, putative	N/A	5390.3	1935.14	1.47751	2.2584e-194	2.98217e-193
PBANKA_1039600	26S proteasome regulatory subunit RPN6, putative	RPN6	4172.6	1538.86	1.43778	7.7531e-137	7.61039e-136
PBANKA_1039700	cytochrome c oxidase subunit ApiCOX19, putative	N/A	4667.64	2147.52	1.1199	5.19458e-111	4.37829e-110
PBANKA_1039800	pseudouridine synthase, putative	N/A	296.458	78.1147	1.92277	4.22012e-21	1.13781e-20
PBANKA_1039900	DHH phosphoesterase, putative	N/A	897.552	266.244	1.75483	7.33062e-52	3.3379e-51
PBANKA_1040200	PIR protein	N/A	246.751	77.7341	1.66704	4.40718e-15	1.00255e-14
PBANKA_1100750	fam-a protein	N/A	103.813	29.3753	1.82223	5.43294e-08	9.92133e-08
PBANKA_1101000	fam-a protein	N/A	503.195	173.662	1.53197	5.79484e-25	1.70223e-24
PBANKA_1101200	Plasmodium exported protein, unknown function	N/A	7684.18	18042.8	-1.23167	5.45734e-290	1.04367e-288
PBANKA_1101400	rhoptry-associated protein 2/3	RAP2/3	10226.8	4787.67	1.09496	1.52581e-185	1.91451e-184
PBANKA_1102100	conserved Plasmodium protein, unknown function	N/A	939.773	3262.24	-1.79454	5.7713e-155	6.17908e-154
PBANKA_1102200	merozoite surface protein 8	MSP8	14004.3	3052.38	2.19806	0	0
PBANKA_1102500	DnaJ protein, putative	N/A	805.7	235.976	1.77417	1.2954e-46	5.50521e-46
PBANKA_1103100	actin-depolymerizing factor 1	ADF1	14302.1	4935.83	1.53406	0	0
PBANKA_1103400	60S ribosomal protein L31, putative	RPL31	6398.04	2467.13	1.37488	2.83842e-199	3.83015e-198
PBANKA_1103500	conserved Plasmodium protein, unknown function	N/A	3504.56	703.602	2.31768	3.30279e-255	5.55069e-254
PBANKA_1103900	conserved Plasmodium protein, unknown function	N/A	462.98	1241.18	-1.42254	5.42714e-51	2.45105e-50
PBANKA_1104100	MOLO1 domain-containing protein, putative	TPM2	2979.63	11098.8	-1.89729	0	0
PBANKA_1104300	centrosomal protein CEP120, putative	CEP120	1458.69	464.167	1.64914	3.02554e-70	1.7497e-69
PBANKA_1104700	trafficking protein particle complex subunit 8, putative	TRS85	122.692	332.335	-1.43934	4.6774e-16	1.09317e-15
PBANKA_1105000	conserved protein, unknown function	N/A	711.861	227.553	1.64532	8.65676e-39	3.22217e-38
PBANKA_1105400	small ubiquitin-related modifier, putative	SUMO	4455.3	1141.6	1.96404	2.12907e-255	3.58901e-254
PBANKA_1106000	conserved Plasmodium protein, unknown function	N/A	5451.14	15716.1	-1.528	0	0
PBANKA_1106100	conserved Plasmodium protein, unknown function	N/A	176.737	588.591	-1.7362	8.50221e-35	2.98628e-34
PBANKA_1106600	conserved protein, unknown function	N/A	548.376	162.786	1.75393	3.49678e-33	1.19342e-32
PBANKA_1106900	PIMMS2 protein	PIMMS2	13.6783	86.984	-2.66445	1.53959e-10	3.06592e-10
PBANKA_1107100	subtilisin-like protease 1	SUB1	2023.83	4306.32	-1.08986	6.50387e-96	4.84167e-95
PBANKA_1107600	6-cysteine protein P38, putative	P38	7249.32	3403.99	1.09044	3.15407e-144	3.16893e-143
PBANKA_1107700	SET domain protein, putative	SET9	1014.14	2354.28	-1.21488	2.43342e-66	1.35092e-65
PBANKA_1108000	CFA20 domain-containing protein, putative	N/A	291.63	1323.45	-2.18097	6.07784e-101	4.74089e-100
PBANKA_1108400	single-stranded DNA-binding protein, putative	SSB	1169.73	554.685	1.07527	1.12571e-31	3.74515e-31
PBANKA_1108500	protein AAP6, putative	N/A	433.749	2157.37	-2.31385	5.24899e-174	6.18066e-173
PBANKA_1108700	structural maintenance of chromosomes protein 4	SMC4	790.344	2111.56	-1.41633	9.31943e-67	5.21024e-66
PBANKA_1109300	conserved Plasmodium protein, unknown function	N/A	7664.02	29446.3	-1.94204	0	0
PBANKA_1109400	phosphatidylinositol 4-kinase beta, putative	PI4KB	505.265	1046.05	-1.05015	1.69823e-28	5.32713e-28
PBANKA_1109500	NSE4 domain-containing protein, putative	N/A	538.244	144.827	1.89526	1.74979e-34	6.11876e-34
PBANKA_1109600	conserved Plasmodium protein, unknown function	N/A	352.72	1936.97	-2.45652	9.79575e-172	1.14133e-170
PBANKA_1109900	stripes inner membrane complex protein, putative	SIP	1902.86	4851.08	-1.35075	1.79055e-143	1.78926e-142
PBANKA_1110000	PDCD2 domain-containing protein, putative	N/A	176.27	630.333	-1.8376	1.19999e-41	4.71328e-41
PBANKA_1110200	conserved Plasmodium protein, unknown function	N/A	6656.85	19176.6	-1.52663	0	0
PBANKA_1110300	WD repeat-containing protein, putative	N/A	387.381	1356.8	-1.81	1.39774e-73	8.43512e-73
PBANKA_1110350	small nucleolar RNA snoR04	N/A	151.003	61.5096	1.2967	4.45789e-07	7.79428e-07
PBANKA_1110500	translationally-controlled tumor protein homolog	TCTP	8439.43	3055.9	1.46564	5.31669e-263	9.18578e-262
PBANKA_1110600	conserved Plasmodium protein, unknown function	N/A	2571.8	6124.24	-1.25191	5.16885e-166	5.82652e-165
PBANKA_1110700	stearoyl-CoA desaturase, putative	SCD	1864.7	4535.89	-1.2829	5.88655e-129	5.58065e-128
PBANKA_1110900	conserved Plasmodium protein, unknown function	N/A	78.9332	256.233	-1.70084	5.55537e-15	1.26064e-14
PBANKA_1112000	conserved Plasmodium protein, unknown function	N/A	173.847	514.214	-1.56419	9.97897e-27	3.03251e-26
PBANKA_1112300	ras-related protein Rab-1B, putative	RAB1b	5080.7	2061.76	1.3009	6.79722e-152	7.13965e-151
PBANKA_1112400	orotate phosphoribosyltransferase, putative	OPRT	549.23	158.241	1.79873	1.15451e-33	3.97451e-33
PBANKA_1112700	conserved protein, unknown function	N/A	1431.26	2890.68	-1.01369	1.09169e-63	5.7607e-63
PBANKA_1113000	purine nucleoside phosphorylase, putative	PNP	16612.8	7658.08	1.11671	6.37189e-212	8.99198e-211
PBANKA_1113100	GTP-binding protein YihA1, putative	N/A	316.992	705.345	-1.15396	5.1492e-23	1.44888e-22
PBANKA_1113400	secreted ookinete protein	PSOP12	3394.98	12880.4	-1.92421	0	0
PBANKA_1113600	conserved protein, unknown function	N/A	377.553	816.318	-1.11255	3.2322e-25	9.5198e-25
PBANKA_1113700	tubulin--tyrosine ligase, putative	N/A	815.642	3228.65	-1.98555	6.61713e-198	8.88587e-197
PBANKA_1113800	ATP-dependent DNA helicase UvrD, putative	UvrD	471.598	1635.94	-1.794	1.12751e-92	8.17407e-92
PBANKA_1114100	conserved Plasmodium protein, unknown function	N/A	4520.33	11270.9	-1.31841	3.0199e-248	4.94053e-247
PBANKA_1114300	MORN repeat protein, putative	N/A	160.375	464.788	-1.53507	1.37223e-24	3.99916e-24
PBANKA_1114900	phosphatidylinositol 3-kinase, putative	PI3K	476.507	1256.79	-1.39971	1.63651e-52	7.5508e-52
PBANKA_1115000	conserved protein, unknown function	N/A	4220.32	16714	-1.98587	0	0
PBANKA_1115200	gamete egress protein GEP	GEP	734.384	5231.3	-2.83197	0	0
PBANKA_1115500	NLI interacting factor-like phosphatase	NIF2	2407.47	1127.21	1.09383	2.01498e-59	1.01407e-58
PBANKA_1115800	conserved Plasmodium protein, unknown function	N/A	921.049	421.251	1.12896	4.39484e-28	1.36471e-27
PBANKA_1116800	BFR1 domain-containing protein, putative	N/A	1279.09	2712.15	-1.08361	9.44143e-59	4.71731e-58
PBANKA_1117000	histone H2A, putative	H2A	35853.7	11324.4	1.66224	0	0
PBANKA_1117100	histone H3 variant, putative	H3.3	24552.6	7962.33	1.62415	0	0
PBANKA_1117400	conserved protein, unknown function	N/A	1713.79	811.994	1.07665	9.90821e-44	4.01688e-43
PBANKA_1117600	LMBR1 domain-containing protein, putative	N/A	118.325	358.313	-1.59632	3.63087e-19	9.2075e-19
PBANKA_1117700	malate dehydrogenase, putative	MDH	11889.4	3696.95	1.68471	0	0
PBANKA_1117800	rhomboid protease ROM10	ROM10	1174.19	466.01	1.3329	1.97238e-43	7.96708e-43
PBANKA_1118500	conserved Plasmodium protein, unknown function	N/A	429.196	1161.74	-1.43683	1.893e-51	8.5843e-51
PBANKA_1119200	PIMMS43 protein	PIMMS43	203.219	665.189	-1.70945	8.621e-39	3.21318e-38
PBANKA_1119900	DnaJ protein, putative	N/A	1212.61	596.888	1.02395	2.02996e-29	6.49258e-29
PBANKA_1120200	pyridoxine biosynthesis protein PDX1, putative	PDX1	584.551	1487.26	-1.34711	2.55297e-58	1.26418e-57
PBANKA_1120400	inner membrane complex protein 1j, putative	ALV7	11363.8	82239.3	-2.8555	0	0
PBANKA_1120500	ribonuclease P/MRP protein subunit RPP1, putative	RPP1	307.866	87.6279	1.8191	1.40038e-19	3.60061e-19
PBANKA_1121000	conserved Plasmodium protein, unknown function	N/A	319.082	1974.13	-2.6296	1.72704e-192	2.23789e-191
PBANKA_1122200	EGF-like membrane protein, putative	N/A	1924.95	352.452	2.45178	4.49079e-160	4.90274e-159
PBANKA_1122700	tyrosine kinase-like protein, putative	TKL4	519.049	1183.8	-1.18876	3.78659e-38	1.38892e-37
PBANKA_1122900	hexokinase, putative	HK	5775.01	2280.13	1.33984	3.92501e-166	4.43342e-165
PBANKA_1123200	CPW-WPC family protein	N/A	3927.6	8262.07	-1.07321	1.19261e-136	1.16859e-135
PBANKA_1123400	anaphase-promoting complex subunit 11, putative	APC11	670.038	287.342	1.22287	2.93417e-23	8.32373e-23
PBANKA_1123600	N-acetylglucosaminyl-phosphatidylinositol de-N-acetylase, putative	PIGL	1466.28	356.01	2.0415	2.37227e-101	1.86354e-100
PBANKA_1123800	GAS8-like protein, putative	N/A	423.995	1496.87	-1.81904	1.13054e-89	8.00762e-89
PBANKA_1124000	sphingomyelin synthase 2, putative	SMS2	4450.11	10435.4	-1.23004	3.39609e-181	4.16697e-180
PBANKA_1124700	conserved Plasmodium protein, unknown function	N/A	346.378	1513.22	-2.12708	4.25274e-116	3.71428e-115
PBANKA_1125300	centrosomal protein CEP135, putative	CEP135	50.1403	330.747	-2.71937	2.30167e-36	8.29438e-36
PBANKA_1125700	ribosomal protein L46, mitochondrial, putative	N/A	1496.7	650.867	1.202	1.46331e-47	6.28134e-47
PBANKA_1125800	conserved Plasmodium protein, unknown function	N/A	326.679	693.102	-1.08609	2.31759e-20	6.1032e-20
PBANKA_1125900	ankyrin-repeat protein, putative	N/A	1016.06	2816.79	-1.47131	1.55618e-115	1.35701e-114
PBANKA_1126400	transportin, putative	N/A	2725.06	1236.46	1.13858	7.22101e-64	3.825e-63
PBANKA_1126500	acetyl-CoA synthetase, putative	ACAS	2988.08	1469.47	1.02363	4.30608e-65	2.34592e-64
PBANKA_1126600	ribonuclease P protein subunit p29, putative	POP4	2154.79	1067.86	1.01267	2.34202e-49	1.03004e-48
PBANKA_1126700	6-pyruvoyltetrahydropterin synthase, putative	PTPS	503.883	184.054	1.45043	3.68437e-23	1.0404e-22
PBANKA_1126800	HECT domain-containing protein 1, putative	HECT1	767.337	5003	-2.70523	0	0
PBANKA_1127000	choline/ethanolaminephosphotransferase	CEPT	16728.7	5050.81	1.72741	0	0
PBANKA_1127400	conserved Plasmodium protein, unknown function	N/A	413.623	105.982	1.97207	1.58413e-26	4.78257e-26
PBANKA_1127600	glucosamine 6-phosphate N-acetyltransferase, putative	GNA1	282.986	56.1748	2.32772	2.14668e-25	6.35638e-25
PBANKA_1128100	phospholipase	PL	726.635	3175.05	-2.12783	1.6754e-216	2.40097e-215
PBANKA_1128300	amino acid transporter AAT1, putative	AAT1	1043.63	339.653	1.61847	7.06888e-53	3.27246e-52
PBANKA_1128800	CPW-WPC family protein	N/A	7292.41	21641.1	-1.56946	0	0
PBANKA_1128900	alpha/beta hydrolase, putative	N/A	1057.93	2526.97	-1.25631	2.24415e-82	1.48698e-81
PBANKA_1129000	secreted ookinete protein, putative	PSOP6	7360.92	17597.3	-1.25754	0	0
PBANKA_1129600	TPH domain-containing protein, putative	N/A	106.717	402.07	-1.91506	2.54532e-28	7.95288e-28
PBANKA_1129800	tetratricopeptide repeat protein, putative	N/A	2924.54	7905.48	-1.43442	1.39501e-247	2.26884e-246
PBANKA_1130200	ER lumen protein retaining receptor, putative	ERD2	4438.99	1456.85	1.60828	3.68226e-169	4.2457e-168
PBANKA_1130400	proteasome subunit alpha type-4, putative	N/A	5493.68	2358.28	1.22008	7.1068e-146	7.19239e-145
PBANKA_1130500	proteasome subunit alpha type-7, putative	N/A	5358.28	1940.18	1.46485	7.5154e-187	9.4944e-186
PBANKA_1130600	conserved Plasmodium protein, unknown function	N/A	111.943	258.164	-1.2043	3.33955e-10	6.59819e-10
PBANKA_1130900	large subunit rRNA methyltransferase, putative	N/A	722.862	2667.11	-1.8836	3.70313e-141	3.68057e-140
PBANKA_1131000	V-type proton ATPase 21 kDa proteolipid subunit, putative	N/A	3311.09	1603.98	1.04494	2.40477e-72	1.42946e-71
PBANKA_1131300	conserved Plasmodium protein, unknown function	N/A	105.542	356.339	-1.75519	2.62153e-23	7.45208e-23
PBANKA_1131400	metacaspase-1	MCA1	1705.01	5137.28	-1.59115	3.28013e-217	4.71285e-216
PBANKA_1131500	conserved Plasmodium protein, unknown function	N/A	1025.85	3738.05	-1.86519	1.99649e-205	2.76123e-204
PBANKA_1132000	NLI interacting factor-like phosphatase	NIF3	295.022	809.55	-1.45644	1.26308e-36	4.5665e-36
PBANKA_1132300	conserved Plasmodium protein, unknown function	N/A	819.725	7290.9	-3.15185	0	0
PBANKA_1132700	phosphatase 2A regulatory subunit-related protein, putative	N/A	277.439	578.205	-1.0589	4.46633e-17	1.07417e-16
PBANKA_1132800	conserved Plasmodium protein, unknown function	N/A	462.487	1141.53	-1.30369	1.73206e-43	7.00146e-43
PBANKA_1132900	regulator of chromosome condensation, putative	N/A	2793.29	1279.77	1.1259	1.64122e-70	9.59138e-70
PBANKA_1133100	serine/threonine protein kinase ARK3, putative	ARK3	516.099	2676.58	-2.37453	4.64576e-223	6.85249e-222
PBANKA_1133300	elongation factor 1-alpha	EF-1alpha	23316.8	10085.8	1.2089	0	0
PBANKA_1133400	elongation factor 1-alpha	EF-1alpha	23564.8	10267.9	1.19801	2.51575e-249	4.15248e-248
PBANKA_1133900	ribosomal protein L44, putative	N/A	528.883	183.965	1.52689	1.13975e-25	3.39112e-25
PBANKA_1134200	pyrroline-5-carboxylate reductase, putative	N/A	1180.26	247.246	2.25533	9.33675e-95	6.86759e-94
PBANKA_1134400	Sas10 domain-containing protein, putative	N/A	209.3	586.862	-1.48566	2.39636e-26	7.20337e-26
PBANKA_1134700	conserved Plasmodium protein, unknown function	N/A	2551.77	1060.31	1.26735	1.43644e-82	9.52932e-82
PBANKA_1134900	zinc finger protein	Pb103	2956.3	19665.8	-2.73423	0	0
PBANKA_1135000	YOP1-like protein, putative	YOP1L	4299.45	1376.02	1.64337	6.62759e-192	8.54805e-191
PBANKA_1135100	40S ribosomal protein S15, putative	RPS15	9983.3	3139.49	1.66846	2.52664e-90	1.80112e-89
PBANKA_1135600	exosome complex exonuclease RRP44, putative	DIS3	1120.28	549.562	1.0267	1.32365e-28	4.15683e-28
PBANKA_1136000	ADP-ribosylation factor, putative	N/A	1126.84	522.016	1.11055	5.55633e-32	1.86196e-31
PBANKA_1136200	ATP synthase-associated protein, putative	N/A	2804.23	1096.95	1.35232	2.71001e-88	1.89053e-87
PBANKA_1136700	guanylyl cyclase beta	GCbeta	414.984	2323.36	-2.48603	5.89056e-203	8.06643e-202
PBANKA_1137100	protein arginine N-methyltransferase 5, putative	PRMT5	469.27	202.986	1.20823	7.88269e-17	1.88518e-16
PBANKA_1137300	conserved Plasmodium protein, unknown function	N/A	723.937	1801.74	-1.31478	3.77811e-64	2.01669e-63
PBANKA_1137900	proliferating cell nuclear antigen 1, putative	PCNA1	12769.6	5536.41	1.20516	3.32839e-229	5.02977e-228
PBANKA_1138100	14-3-3 protein, putative	14-3-3II	607.174	2524.86	-2.05592	7.03777e-174	8.26938e-173
PBANKA_1138200	RuvB-like helicase 3, putative	RUVB3	8509.71	18672.4	-1.13382	1.71536e-277	3.1606e-276
PBANKA_1138400	calpain, putative	Pcalp	536.667	1334.7	-1.3148	1.20485e-50	5.41497e-50
PBANKA_1138600	conserved protein, unknown function	N/A	6344.35	13067.4	-1.04245	7.55324e-193	9.81037e-192
PBANKA_1138900	conserved Plasmodium protein, unknown function	N/A	816.296	4804.7	-2.55764	0	0
PBANKA_1139200	bifunctional polynucleotide phosphatase/kinase, putative	PNKP	468.889	187.207	1.32391	1.91078e-19	4.89478e-19
PBANKA_1139300	50S ribosomal protein L9, mitochondrial, putative	N/A	562.22	214.242	1.38793	2.87065e-22	7.93254e-22
PBANKA_1139600	conserved Plasmodium protein, unknown function	N/A	77.5772	25.4601	1.60584	1.92734e-05	3.11634e-05
PBANKA_1139800	nuclear fusion protein	GEX1	259.988	1549.52	-2.57414	2.73646e-136	2.67191e-135
PBANKA_1139900	reticulon-like protein, putative	RTN1	5105.78	1316.94	1.95436	1.41236e-256	2.40274e-255
PBANKA_1140800	conserved Plasmodium protein, unknown function	N/A	425.323	190.39	1.16415	5.608e-13	1.20271e-12
PBANKA_1141200	adenylyltransferase and sulfurtransferase UBA4, putative	UBA4	151.35	54.2058	1.4868	2.56559e-08	4.75242e-08
PBANKA_1141400	DNA topoisomerase 6 subunit B, putative	TOP6B	666.922	2181.49	-1.70925	1.02647e-113	8.79874e-113
PBANKA_1141900	DIP13 homolog, putative	DIP13	563.943	1131.64	-1.00523	2.98279e-28	9.29879e-28
PBANKA_1143100	CLAMP domain-containing protein, putative	N/A	263.574	557.195	-1.0811	1.27028e-16	3.02489e-16
PBANKA_1143400	NADH-cytochrome b5 reductase, putative	N/A	3003.71	10328.5	-1.78178	0	0
PBANKA_1143700	secreted ookinete protein, putative	PSOP2	106.23	911.88	-3.10342	1.23207e-108	1.01834e-107
PBANKA_1143800	conserved Plasmodium protein, unknown function	N/A	5361.59	12621.9	-1.23538	2.06951e-249	3.42611e-248
PBANKA_1143900	conserved protein, unknown function	N/A	716.463	294.016	1.28617	5.54427e-26	1.6576e-25
PBANKA_1144000	26S proteasome regulatory subunit RPN11, putative	RPN11	5043.43	1851.15	1.44505	4.7835e-168	5.46996e-167
PBANKA_1145200	conserved Plasmodium protein, unknown function	N/A	2647.49	11281.5	-2.09145	0	0
PBANKA_1145800	membrane associated histidine-rich protein 1a	MAHRP1a	6556.34	3046.57	1.10557	8.29715e-136	8.07298e-135
PBANKA_1145900	membrane associated histidine-rich protein 1b	MAHRP1b	7571.8	2083.71	1.86149	0	0
PBANKA_1146000	tryptophan-rich protein	N/A	1464.95	519.285	1.49828	5.33346e-63	2.78787e-62
PBANKA_1146100	tryptophan-rich protein	N/A	168.219	74.397	1.17677	6.94215e-07	1.20467e-06
PBANKA_1146241	PIR protein, pseudogene	N/A	95.7279	17.9589	2.4166	6.99409e-10	1.3615e-09
PBANKA_1146600	fam-b protein	N/A	248.219	97.7422	1.34485	5.72467e-11	1.15915e-10
PBANKA_1146741	PIR protein, pseudogene	N/A	1555.53	560.174	1.47108	4.67169e-63	2.44657e-62
PBANKA_1146781	fam-b protein	N/A	2469.53	1122.49	1.13597	2.78543e-62	1.44509e-61
PBANKA_1200091	fam-a protein	N/A	318.941	142.237	1.16223	3.07843e-11	6.27684e-11
PBANKA_1200300	PIR protein	N/A	101.984	49.0027	1.05869	0.000394056	0.000592419
PBANKA_1201200	DnaJ protein, putative	N/A	330.137	756.534	-1.19562	2.86511e-25	8.46108e-25
PBANKA_1201800	conserved Plasmodium protein, unknown function	N/A	1123.37	3344.97	-1.57378	1.84275e-147	1.88212e-146
PBANKA_1201900	40S ribosomal protein S20e, putative	N/A	10789.3	3408.42	1.66233	0	0
PBANKA_1202000	inner membrane complex protein 1c	IMC1c	12446.2	36887.2	-1.56755	0	0
PBANKA_1202400	60S ribosomal protein L13, putative	N/A	6782.26	3194.22	1.0856	1.65275e-126	1.53612e-125
PBANKA_1202600	RING finger E3 ubiquitin-protein ligase, putative	N/A	1860.36	5127.82	-1.46249	3.75108e-185	4.68548e-184
PBANKA_1202700	RNA-binding protein, putative	N/A	1249.85	9400.02	-2.91089	0	0
PBANKA_1203000	conserved protein, unknown function	N/A	240.163	81.0053	1.56824	1.79126e-13	3.9004e-13
PBANKA_1203100	ADP,ATP carrier protein 2, putative	AAC2	197.218	64.3716	1.6064	9.84635e-11	1.97855e-10
PBANKA_1203500	conserved Plasmodium protein, unknown function	N/A	174.44	401.807	-1.2034	5.71052e-15	1.29479e-14
PBANKA_1203600	conserved Plasmodium protein, unknown function	N/A	26.809	105.718	-1.97288	2.4756e-08	4.59187e-08
PBANKA_1203700	regulator of nonsense transcripts 1, putative	UPF1	474.804	2422.66	-2.3517	5.42532e-190	6.96501e-189
PBANKA_1203800	DnaJ protein, putative	N/A	1120.17	2966.06	-1.40417	7.79203e-108	6.36444e-107
PBANKA_1204100	conserved protein, unknown function	N/A	1506.83	3432.71	-1.18779	5.17516e-96	3.85772e-95
PBANKA_1204200	IMP1-like protein, putative	IMP4	3983.97	13145.6	-1.72223	0	0
PBANKA_1204400	DNA/RNA-binding protein Alba 3, putative	ALBA3	9250.31	3198.32	1.53174	3.97584e-300	7.96028e-299
PBANKA_1204500	conserved Plasmodium protein, unknown function	N/A	3574.14	8433.04	-1.23884	2.0978e-185	2.62627e-184
PBANKA_1205000	G-strand-binding protein 2	GBP2	4032.41	1976.67	1.02865	4.54088e-83	3.02326e-82
PBANKA_1205500	RING zinc finger protein, putative	N/A	310.016	637.242	-1.04004	4.19891e-18	1.04146e-17
PBANKA_1205600	conserved protein, unknown function	N/A	1113.12	361.645	1.62084	1.74289e-55	8.27577e-55
PBANKA_1205700	conserved Plasmodium protein, unknown function	N/A	439.829	201.017	1.13167	2.89368e-14	6.43221e-14
PBANKA_1205800	conserved protein, unknown function	N/A	3158.68	1112.55	1.5052	7.43915e-130	7.07676e-129
PBANKA_1206000	conserved Plasmodium protein, unknown function	N/A	1479.64	5439.71	-1.87824	1.10239e-279	2.04476e-278
PBANKA_1206500	AP-5 complex subunit sigma-1, putative	AP5S1	1172.49	418.933	1.48093	6.50795e-45	2.6835e-44
PBANKA_1207400	conserved Plasmodium protein, unknown function	N/A	289.348	766.319	-1.40476	7.51457e-34	2.59662e-33
PBANKA_1207500	ribonuclease, putative	N/A	130.903	463.391	-1.82616	5.94911e-29	1.88428e-28
PBANKA_1207700	zinc finger protein, putative	ZNF2	1654.39	682	1.27772	5.10329e-57	2.48489e-56
PBANKA_1208000	tubulin--tyrosine ligase, putative	N/A	559.445	1902.72	-1.76691	7.33821e-105	5.89822e-104
PBANKA_1208200	kinesin-4, putative	N/A	514.462	1545.86	-1.58611	1.97401e-71	1.16096e-70
PBANKA_1208500	PI31 domain-containing protein, putative	N/A	668.871	211.855	1.66044	1.03954e-36	3.76325e-36
PBANKA_1208900	ankyrin-repeat protein, putative	N/A	512.948	1246.72	-1.28227	2.07766e-43	8.38626e-43
PBANKA_1209300	conserved Plasmodium protein, unknown function	N/A	831.422	343.583	1.27543	7.20303e-31	2.36099e-30
PBANKA_1209400	inner membrane complex sub-compartment protein 1	ISP1	2022.87	5160.3	-1.35165	3.96555e-146	4.02065e-145
PBANKA_1209800	proteasome subunit beta type-5, putative	N/A	11305.4	3093.71	1.8695	0	0
PBANKA_1210100	DNA repair protein RAD23, putative	RAD23	1620.79	533.544	1.59991	1.11371e-70	6.52921e-70
PBANKA_1210200	PRE-binding protein, putative	PREBP	1565.36	6909.59	-2.14248	0	0
PBANKA_1210800	hypoxanthine-guanine phosphoribosyltransferase, putative	HGPRT	15275.8	4554.72	1.74522	0	0
PBANKA_1211700	conserved Plasmodium protein, unknown function	N/A	2632.05	961.569	1.4539	3.56484e-102	2.82841e-101
PBANKA_1211800	conserved Plasmodium protein, unknown function	N/A	84.9539	179.048	-1.07685	2.04081e-06	3.4687e-06
PBANKA_1211900	phosphoinositide-specific phospholipase C	PI-PLC	1766.03	3812.04	-1.11006	1.89918e-95	1.40625e-94
PBANKA_1212000	conserved Plasmodium protein, unknown function	N/A	290.142	678.574	-1.2252	1.18384e-24	3.45248e-24
PBANKA_1212100	thioredoxin-like protein, putative	N/A	658.951	182.502	1.84767	7.94261e-40	3.02332e-39
PBANKA_1212500	merozoite surface protein MSA180, putative	MSA180	323.488	953.644	-1.56031	2.49217e-47	1.06813e-46
PBANKA_1212600	male gamete fusion factor HAP2	HAP2	148.732	469.939	-1.65813	1.33382e-26	4.04226e-26
PBANKA_1212700	SPRY domain-containing protein, putative	N/A	412.221	1466.45	-1.83167	1.86e-88	1.30412e-87
PBANKA_1212800	MO15-related protein kinase	MRK	1936.33	392.425	2.30094	7.36892e-150	7.63888e-149
PBANKA_1212900	conserved Plasmodium protein, unknown function	N/A	312.92	751.194	-1.2645	1.35771e-27	4.16935e-27
PBANKA_1213200	EF hand domain-containing protein, putative	N/A	156.883	675.815	-2.10507	9.43989e-51	4.25294e-50
PBANKA_1213300	protein KIC8, putative	N/A	735.413	3884.06	-2.40078	0	0
PBANKA_1213500	CWC16 domain-containing protein, putative	N/A	637.575	196.97	1.69586	1.54072e-36	5.56667e-36
PBANKA_1213900	nucleotidyltransferase, putative	N/A	1616.87	734.076	1.1384	1.86169e-46	7.88765e-46
PBANKA_1214300	enolase, putative	ENO	17948.1	7110.9	1.33566	0	0
PBANKA_1214400	conserved Plasmodium protein, unknown function	N/A	1373.42	4893.81	-1.83388	4.07852e-232	6.24848e-231
PBANKA_1214800	U4/U6.U5 tri-snRNP-associated protein 1, putative	SART1	652.828	1829.41	-1.48522	3.61612e-70	2.08906e-69
PBANKA_1215500	translation machinery-associated protein 7, putative	TMA7	2620.6	1179.65	1.15059	4.69083e-66	2.59117e-65
PBANKA_1215600	40S ribosomal protein S3A, putative	RPS3A	14821.1	4382.15	1.75685	0	0
PBANKA_1216200	diacylglycerol O-acyltransferase, putative	DGAT	1721.05	592.761	1.53848	1.08887e-78	6.87796e-78
PBANKA_1216300	conserved protein, unknown function	N/A	453.276	980.349	-1.11378	7.25235e-29	2.29444e-28
PBANKA_1216400	mRNA-capping enzyme subunit beta, putative	N/A	509.19	161.813	1.65356	8.59645e-29	2.71194e-28
PBANKA_1216500	peptidyl-prolyl cis-trans isomerase, putative	CYP19A	26844	5319.89	2.33435	0	0
PBANKA_1216700	WD repeat-containing protein, putative	N/A	170.123	373.456	-1.13629	2.07985e-11	4.26819e-11
PBANKA_1216800	conserved Plasmodium protein, unknown function	N/A	221.998	807.506	-1.86193	6.90126e-53	3.19752e-52
PBANKA_1217100	pseudo protein kinase 1, putative	pPK1	2582.75	826.578	1.64348	3.51661e-125	3.23972e-124
PBANKA_1217200	conserved Plasmodium protein, unknown function	N/A	202.952	452.596	-1.15752	8.07661e-16	1.87496e-15
PBANKA_1217600	histone H2A.Z, putative	H2A.Z	48061.2	9807.2	2.29261	0	0
PBANKA_1218100	oocyst capsule protein Cap380	Cap380	466.18	1301.15	-1.48178	2.44704e-57	1.1936e-56
PBANKA_1218300	CPW-WPC family protein	N/A	2836.03	10877.7	-1.93968	0	0
PBANKA_1218900	elongation factor 1-delta, putative	EF-1delta	4533.13	1467.72	1.62649	1.53362e-195	2.0348e-194
PBANKA_1219000	heat shock protein 90, putative	N/A	194.48	748.853	-1.94528	5.74877e-50	2.5547e-49
PBANKA_1219100	inner membrane complex protein 1d	IMC1d	6678.62	18948.4	-1.50448	0	0
PBANKA_1219400	protein SCO1, putative	SCO1	503.602	242.306	1.05559	7.36307e-15	1.66066e-14
PBANKA_1219500	chloroquine resistance transporter, putative	CRT	3601.57	1569.89	1.1975	2.06659e-99	1.59185e-98
PBANKA_1220400	protein BRAWNIN, putative	N/A	458.628	212.565	1.11172	2.17881e-14	4.84899e-14
PBANKA_1221000	DNA repair protein RAD14, putative	RAD14	667.756	129.378	2.37197	1.57857e-57	7.72705e-57
PBANKA_1221200	60S ribosomal protein L34, putative	RPL34	3425.48	1203.1	1.51043	2.92191e-133	2.80848e-132
PBANKA_1222300	coatomer subunit epsilon, putative	SEC28	2743.03	1295.82	1.08399	1.4326e-54	6.76187e-54
PBANKA_1222500	plasmepsin X, putative	PMX	1241.63	5479.1	-2.14213	0	0
PBANKA_1222700	conserved Plasmodium protein, unknown function	N/A	381.065	828.436	-1.11988	3.28021e-24	9.49481e-24
PBANKA_1223100	proteasome subunit alpha type-6, putative	N/A	6597.83	1743.62	1.92028	0	0
PBANKA_1223200	coenzyme Q-binding protein COQ10 homolog, mitochondrial, putative	COQ10	340.816	982.464	-1.52679	6.22666e-44	2.53175e-43
PBANKA_1223600	YEATS domain-containing protein, putative	N/A	1685.93	600.336	1.48795	3.79517e-71	2.22731e-70
PBANKA_1224100	kinesin-like protein, putative	N/A	243.445	530.893	-1.12409	2.61921e-15	6.00006e-15
PBANKA_1224300	UDP-N-acetylglucosamine transferase subunit ALG13, putative	ALG13	248.032	72.6627	1.77007	2.73337e-16	6.4316e-16
PBANKA_1224600	conserved Plasmodium protein, unknown function	N/A	983.956	415.207	1.24387	1.41508e-31	4.69099e-31
PBANKA_1224900	conserved Plasmodium protein, unknown function	N/A	1237.27	3235.21	-1.38621	1.22212e-113	1.04597e-112
PBANKA_1225200	N-acetyltransferase, GNAT family, putative	N/A	316.212	48.6221	2.70617	1.82473e-32	6.16317e-32
PBANKA_1225300	zinc finger protein, putative	N/A	174.902	1627.94	-3.21981	5.46419e-191	7.03118e-190
PBANKA_1225500	conserved protein, unknown function	N/A	3612.96	29206.4	-3.0152	0	0
PBANKA_1225900	conserved Plasmodium protein, unknown function	N/A	680.531	6520.32	-3.2596	4.51267e-214	6.41725e-213
PBANKA_1226470	C/D small nucleolar RNA	N/A	56.3416	28.1675	1.01088	0.020701	0.0273808
PBANKA_1226500	proteasome subunit beta type-4, putative	N/A	5189.31	1794.33	1.53122	3.71207e-194	4.89006e-193
PBANKA_1226600	tubulin gamma chain, putative	N/A	2485.31	1138.43	1.12536	2.98941e-63	1.57298e-62
PBANKA_1226800	DNA repair and recombination protein RAD54, putative	RAD54	334.595	1366.29	-2.02885	7.21908e-95	5.32407e-94
PBANKA_1227000	filament assembling protein, putative	N/A	821.262	2347.58	-1.51478	2.47876e-102	1.96951e-101
PBANKA_1227100	U3 small nucleolar RNA-associated protein 14, putative	UTP14	315.951	976.929	-1.6278	5.93646e-50	2.636e-49
PBANKA_1227200	peptidyl-prolyl cis-trans isomerase, putative	CYP81	592.796	1620.41	-1.45109	9.04541e-69	5.14521e-68
PBANKA_1227500	conserved Plasmodium protein, unknown function	N/A	419.17	1657.92	-1.98497	1.28763e-107	1.05018e-106
PBANKA_1227600	adenylyl cyclase beta, putative	ACbeta	604.858	1423.09	-1.23426	3.31614e-48	1.43682e-47
PBANKA_1228200	glutamate dehydrogenase, putative	GDH3	1657.42	3592.88	-1.11614	2.80067e-91	2.01983e-90
PBANKA_1228300	lysine-specific histone demethylase, putative	LSD2	382.806	3161.21	-3.0441	0	0
PBANKA_1228400	mannose-6-phosphate isomerase, putative	N/A	1977.78	988.603	1.00047	1.12706e-42	4.49367e-42
PBANKA_1228500	sentrin-specific protease 2, putative	SENP2	326.871	1061.21	-1.69789	1.57382e-58	7.84225e-58
PBANKA_1228900	von Willebrand factor A domain-related protein	WARP	3034.1	10884.3	-1.84315	0	0
PBANKA_1229200	60S ribosomal protein L19, putative	N/A	8089.13	2980.73	1.44003	8.16462e-241	1.29374e-239
PBANKA_1229500	endonuclease III-like protein 1, putative	NTHL1	573.189	1467.47	-1.35649	4.10393e-58	2.02494e-57
PBANKA_1229700	conserved Plasmodium protein, unknown function	N/A	432.14	202.605	1.09261	1.30653e-13	2.85613e-13
PBANKA_1229800	enoyl-acyl carrier reductase	FABI	768.051	1787.44	-1.21943	1.27069e-55	6.05432e-55
PBANKA_1229900	conserved protein, unknown function	N/A	2583.1	8350.72	-1.69281	0	0
PBANKA_1231000	40S ribosomal protein S11, putative	RPS11	5345.92	1907.55	1.48506	9.90885e-155	1.05885e-153
PBANKA_1231300	major facilitator superfamily domain-containing protein, putative	MFS1	18630.1	42691.1	-1.19644	0	0
PBANKA_1231600	AP2 domain transcription factor AP2-O2	AP2-O2	497.12	1597.29	-1.6824	5.31352e-64	2.82268e-63
PBANKA_1231700	60S ribosomal protein L2, putative	RPL2	13592.3	5196.96	1.38671	0	0
PBANKA_1231800	60S ribosomal protein L12, putative	N/A	7867.66	2519.06	1.64195	6.94955e-277	1.27202e-275
PBANKA_1232000	WD repeat-containing protein, putative	N/A	39.1255	477.36	-3.60418	1.02338e-63	5.41056e-63
PBANKA_1232300	UTP--glucose-1-phosphate uridylyltransferase, putative	N/A	529.19	2526.41	-2.25468	5.4765e-194	7.1803e-193
PBANKA_1232600	doublecortin domain-containing protein, putative	DCX	1379.1	4693.83	-1.7673	4.28303e-236	6.61663e-235
PBANKA_1233000	SWIB/MDM2 domain-containing protein, putative	MDM2	2728.72	1022.9	1.41392	3.01272e-97	2.27327e-96
PBANKA_1233100	proteasome subunit beta type-1, putative	N/A	7218.29	1949.38	1.88821	0	0
PBANKA_1233200	cyclin	CYC3	1581.16	3304.78	-1.0637	6.79282e-79	4.30548e-78
PBANKA_1233400	WD repeat-containing protein 26, putative	WDR26	731.575	2185.36	-1.57832	2.37555e-103	1.90112e-102
PBANKA_1233500	mRNA-binding protein PUF1	PUF1	178.064	1719.34	-3.27038	2.45565e-48	1.06816e-47
PBANKA_1233600	secreted ookinete protein, putative	PSOP13	14540.4	31130.4	-1.09846	1.04094e-202	1.41844e-201
PBANKA_1233700	conserved protein, unknown function	N/A	451.312	2230.32	-2.305	2.23266e-178	2.69181e-177
PBANKA_1234000	V-type proton ATPase 16 kDa proteolipid subunit, putative	N/A	12978.3	5901.72	1.13615	1.36375e-165	1.52488e-164
PBANKA_1234200	40S ribosomal protein S24, putative	RPS24	15732.5	5347.37	1.55666	0	0
PBANKA_1234800	40S ribosomal protein S9, putative	RPS9	12556.1	4432.57	1.50174	0	0
PBANKA_1235100	U6 snRNA-associated Sm-like protein LSm2, putative	LSM2	2179.56	704.847	1.62843	1.77417e-106	1.44275e-105
PBANKA_1235200	single-stranded DNA-binding protein, putative	N/A	3141.48	955.656	1.71765	5.15569e-154	5.48819e-153
PBANKA_1235300	bis(5'-nucleosyl)-tetraphosphatase [asymmetrical], putative	N/A	2639.19	1198.86	1.13804	7.47439e-69	4.26032e-68
PBANKA_1235600	adenosylhomocysteinase, putative	SAHH	15040.4	4351.5	1.78899	0	0
PBANKA_1236000	conserved protein, unknown function	N/A	799.212	276.043	1.53398	4.07392e-39	1.52353e-38
PBANKA_1236600	conserved Plasmodium protein, unknown function	N/A	272.118	730.985	-1.42347	5.53315e-29	1.75354e-28
PBANKA_1237400	iron-sulfur cluster assembly protein SufA	SufA	419.362	153.09	1.45354	5.13457e-20	1.34006e-19
PBANKA_1237600	zinc finger protein, putative	N/A	878.306	5372.57	-2.61267	0	0
PBANKA_1237800	multidrug resistance protein 1, putative	MDR1	3130.37	12703	-2.02093	0	0
PBANKA_1237900	mitochondrial-processing peptidase subunit alpha, putative	QCR2	5138.22	2566.2	1.00061	3.60339e-81	2.35388e-80
PBANKA_1238500	conserved Plasmodium protein, unknown function	N/A	729.433	1708.04	-1.22704	2.33962e-52	1.07236e-51
PBANKA_1239000	conserved Plasmodium membrane protein, unknown function	N/A	23768	61144.7	-1.36328	0	0
PBANKA_1239100	alpha- and gamma-adaptin-binding protein p34, putative	N/A	702.787	290.811	1.27499	6.57676e-24	1.89381e-23
PBANKA_1239200	ribosome-interacting GTPase 1, putative	RBG1	1526.96	309.122	2.30295	2.43778e-122	2.21276e-121
PBANKA_1239300	conserved Plasmodium protein, unknown function	N/A	242.132	90.5042	1.42178	1.33977e-11	2.76736e-11
PBANKA_1240100	conserved protein, unknown function	N/A	2498.55	5406.73	-1.11383	4.83718e-125	4.44892e-124
PBANKA_1240700	NIMA related kinase 2	NEK2	1109.01	4002	-1.85183	4.78481e-204	6.58476e-203
PBANKA_1241000	ADP-ribosylation factor GTPase-activating protein 2, putative	ARFGAP2	807.056	1785.92	-1.14589	5.90375e-53	2.73993e-52
PBANKA_1241400	conserved Plasmodium protein, unknown function	N/A	160.556	447.67	-1.47983	2.10146e-22	5.83902e-22
PBANKA_1241600	conserved Plasmodium protein, unknown function	N/A	394.623	153.8	1.35958	2.84045e-17	6.88211e-17
PBANKA_1241900	ubiquitin-conjugating enzyme E2 13, putative	UBC13	3532.65	1583.97	1.15582	1.10835e-77	6.95349e-77
PBANKA_1242200	conserved Plasmodium protein, unknown function	N/A	1093.44	461.15	1.24636	7.16097e-38	2.61798e-37
PBANKA_1242600	proteasome maturation factor UMP1, putative	UMP1	4909.18	1702.97	1.52612	1.84238e-175	2.17401e-174
PBANKA_1243100	F-actin-capping protein subunit alpha	CPalpha	964.449	2594.52	-1.42864	3.23891e-93	2.35735e-92
PBANKA_1243200	conserved Plasmodium protein, unknown function	N/A	363.514	170.339	1.09302	1.32375e-11	2.7353e-11
PBANKA_1243500	conserved protein, unknown function	N/A	3060.58	9778.85	-1.67615	0	0
PBANKA_1243700	thioredoxin-like protein, putative	ATrx2	677.604	232.807	1.5403	1.46242e-32	4.9485e-32
PBANKA_1243800	apicoplast TIC22 protein, putative	TIC22	914.475	420.424	1.12156	2.10689e-26	6.34699e-26
PBANKA_1244400	conserved Plasmodium protein, unknown function	N/A	2399.23	1048.52	1.19334	4.60988e-70	2.65211e-69
PBANKA_1244600	phosphoenolpyruvate/phosphate translocator	PPT	2814.8	1026.03	1.45545	2.92281e-109	2.43027e-108
PBANKA_1244900	conserved Plasmodium protein, unknown function	N/A	151.049	421.815	-1.48083	8.96235e-21	2.39543e-20
PBANKA_1245100	conserved Plasmodium protein, unknown function	N/A	312.7	1076.94	-1.78467	1.14027e-65	6.2613e-65
PBANKA_1245150	dolichol-phosphate mannosyltransferase subunit 3, putative	DPM3	649.751	1712.46	-1.39767	2.37155e-69	1.35734e-68
PBANKA_1245200	CPW-WPC family protein	N/A	15066.3	37142.3	-1.30191	0	0
PBANKA_1245500	conserved Plasmodium protein, unknown function	N/A	128.285	587.666	-2.19366	3.09841e-47	1.32591e-46
PBANKA_1245600	ribosomal protein S16, mitochondrial, putative	N/A	471.099	112.825	2.06446	3.53454e-35	1.25096e-34
PBANKA_1246300	PIR protein	N/A	421.246	148.084	1.50699	5.3461e-21	1.43512e-20
PBANKA_1246800	PIR protein	N/A	53.3513	116.565	-1.13021	0.000148564	0.000228998
PBANKA_1246900	PIR protein, pseudogene	N/A	247.6	100.501	1.30039	1.34286e-10	2.67703e-10
PBANKA_1300100	PIR protein	N/A	63.5118	137.824	-1.118	1.29181e-05	2.11276e-05
PBANKA_1300250	erythrocyte membrane antigen 1, pseudogene	N/A	777.93	300.318	1.37058	3.94038e-31	1.29925e-30
PBANKA_1300500	tubulin epsilon chain, putative	N/A	354.061	1031.7	-1.54335	6.12671e-50	2.7183e-49
PBANKA_1300700	LCCL domain-containing protein	CCp1	2090.65	16423.8	-2.974	0	0
PBANKA_1301000	conserved protein, unknown function	N/A	1036.84	447.853	1.21088	6.48226e-34	2.24271e-33
PBANKA_1301200	mediator of RNA polymerase II transcription subunit 31, putative	MED31	29.1054	9.94536	1.56261	0.0123364	0.016566
PBANKA_1301400	proteasome subunit alpha type-1, putative	N/A	7670.94	2125.94	1.85017	0	0
PBANKA_1301800	conserved Plasmodium protein, unknown function	N/A	159.687	430.12	-1.42761	1.41458e-19	3.63374e-19
PBANKA_1302100	ribosomal protein L20, mitochondrial, putative	N/A	534.603	119.719	2.15339	3.50947e-39	1.3151e-38
PBANKA_1302200	translocation protein SEC62, putative	N/A	4448.78	2046.18	1.11969	9.55e-102	7.53404e-101
PBANKA_1302500	Golgi to ER traffic protein 4, putative	GET4	1089.37	454.213	1.26211	8.92231e-39	3.31879e-38
PBANKA_1302900	copper transporter, putative	CTR1	4088.73	771.099	2.40625	8.6854e-296	1.70813e-294
PBANKA_1303600	leucine carboxyl methyltransferase, putative	N/A	740.519	360.62	1.03717	6.61513e-20	1.72242e-19
PBANKA_1303700	vesicle-associated membrane protein, putative	N/A	4057.47	1519.34	1.41637	9.45385e-130	8.97792e-129
PBANKA_1303800	triosephosphate isomerase, putative	TIM	7610.44	3371.85	1.17457	6.35624e-171	7.37483e-170
PBANKA_1303900	conserved Plasmodium protein, unknown function	N/A	880.336	4328.67	-2.29801	0	0
PBANKA_1304200	stromal-processing peptidase, putative	SPP	99.9338	200.716	-1.00275	4.65407e-06	7.77923e-06
PBANKA_1304300	zinc finger protein, putative	N/A	541.587	1236.69	-1.19173	5.71798e-40	2.18101e-39
PBANKA_1304400	allantoicase, putative	N/A	232.399	916.819	-1.98074	3.02737e-65	1.65417e-64
PBANKA_1304500	protein SOC3	SOC3	532.481	2096.22	-1.97769	6.28988e-132	6.00407e-131
PBANKA_1304700	major facilitator superfamily domain-containing protein, putative	MFS6	1341.87	407.932	1.71962	3.39782e-72	2.01759e-71
PBANKA_1304800	conserved Plasmodium protein, unknown function	N/A	1099.66	397.6	1.4648	2.38065e-44	9.75838e-44
PBANKA_1304900	cytoplasmic tRNA 2-thiolation protein 2, putative	NCS2	209.475	88.2576	1.24871	8.11598e-09	1.52322e-08
PBANKA_1305100	60S ribosomal protein L1, putative	N/A	8111.98	3986.72	1.02397	4.6262e-114	3.97782e-113
PBANKA_1305200	serine/threonine protein kinase, putative	N/A	1003.52	7971	-2.98984	0	0
PBANKA_1306100	GTP-binding protein YihA2, putative	N/A	71.1953	226.133	-1.66693	3.25373e-14	7.22675e-14
PBANKA_1306700	conserved Plasmodium protein, unknown function	N/A	179.847	89.9404	1.00574	1.7206e-05	2.7951e-05
PBANKA_1306900	serine/threonine protein kinase, putative	SRPK2	637.736	1662.34	-1.38322	3.83279e-61	1.96821e-60
PBANKA_1307200	U6 snRNA-associated Sm-like protein LSm5, putative	LSM5	1353.33	293.358	2.20602	9.48445e-102	7.49298e-101
PBANKA_1307300	WD repeat-containing protein, putative	WLP1	2199.92	732.6	1.58351	2.52754e-88	1.76546e-87
PBANKA_1307600	dephospho-CoA kinase, putative	DPCK	3429.49	1649.82	1.05544	2.44402e-77	1.53158e-76
PBANKA_1308200	1-acyl-sn-glycerol-3-phosphate acyltransferase, putative	LPAAT	5975.33	2171.51	1.45967	5.06083e-203	6.94737e-202
PBANKA_1308900	histidine--tRNA ligase, putative	N/A	1829.74	754.977	1.27613	9.47826e-62	4.89445e-61
PBANKA_1309100	ribosomal protein S29, mitochondrial, putative	N/A	581.248	192.227	1.59764	4.31154e-29	1.36952e-28
PBANKA_1309600	conserved Plasmodium protein, unknown function	N/A	118.913	264.627	-1.15432	6.673e-10	1.30128e-09
PBANKA_1309750	U5 spliceosomal RNA	N/A	10.9547	27.7726	-1.34029	0.0227048	0.0298815
PBANKA_1309800	conserved Plasmodium protein, unknown function	N/A	224.882	1137	-2.33875	3.21017e-97	2.41897e-96
PBANKA_1309900	M17 leucyl aminopeptidase, putative	LAP	7742	2858.08	1.43671	2.01092e-215	2.86698e-214
PBANKA_1310000	conserved Plasmodium protein, unknown function	N/A	368.941	1009.14	-1.45074	1.79349e-44	7.3734e-44
PBANKA_1310400	centrin-2, putative	CEN2	7098.2	2425.31	1.54826	4.55724e-237	7.11957e-236
PBANKA_1310800	40S ribosomal protein S5, putative	N/A	12004.2	5832.57	1.04108	4.57902e-164	5.10971e-163
PBANKA_1311100	ribosomal protein S14, mitochondrial, putative	N/A	697.61	230.349	1.59532	5.29199e-35	1.86701e-34
PBANKA_1311300	inner membrane complex protein, putative	N/A	710.881	2207.02	-1.63534	1.24766e-100	9.71846e-100
PBANKA_1311400	conserved protein, unknown function	N/A	2758.37	7083.73	-1.36117	4.15418e-177	4.97604e-176
PBANKA_1311500	conserved protein, unknown function	N/A	2256.33	782.69	1.52872	5.02163e-97	3.77883e-96
PBANKA_1311600	calponin homology domain-containing protein, putative	N/A	227.098	492.208	-1.11491	7.88429e-16	1.83108e-15
PBANKA_1311900	conserved Plasmodium protein, unknown function	N/A	157.491	74.0307	1.09525	1.29408e-05	2.11584e-05
PBANKA_1312000	condensin-2 complex subunit G2, putative	CAPG2	284.962	899.255	-1.65731	1.1195e-49	4.93935e-49
PBANKA_1312800	CLASP domain-containing protein, putative	N/A	1431.54	3762.47	-1.39451	2.92915e-134	2.82033e-133
PBANKA_1313100	crossover junction endonuclease MUS81, putative	MUS81	990.315	4771.53	-2.26865	0	0
PBANKA_1313200	AP2 domain transcription factor AP2-O5, putative	AP2-O5	3701.45	14688.4	-1.9882	0	0
PBANKA_1314300	S-adenosylmethionine-dependent methyltransferase, putative	N/A	1168.15	3257.73	-1.4798	4.59999e-133	4.40614e-132
PBANKA_1314600	acetyl-CoA acetyltransferase, putative	N/A	334.669	157.569	1.0846	1.04204e-10	2.08859e-10
PBANKA_1314900	conserved Plasmodium protein, unknown function	N/A	840.175	2368.58	-1.49577	1.6466e-100	1.28079e-99
PBANKA_1315200	pre-mRNA-splicing factor CWF18, putative	N/A	1268.75	357.312	1.82904	8.9083e-77	5.53873e-76
PBANKA_1315300	LCCL domain-containing protein	LAP5	5009.21	32976.4	-2.71883	0	0
PBANKA_1315400	calcineurin subunit B, putative	CNB	3713.52	1773.76	1.06613	1.37685e-84	9.25576e-84
PBANKA_1316000	DER1-like protein, putative	DER1-1	1208.61	502.096	1.26609	3.60903e-42	1.43071e-41
PBANKA_1316100	conserved Plasmodium protein, unknown function	N/A	2812.52	8267.84	-1.55603	5.11235e-275	9.23554e-274
PBANKA_1316200	syntaxin-6, putative	STX6	1410.63	647.568	1.12284	1.75266e-40	6.74548e-40
PBANKA_1316400	U1 snRNP-associated protein, putative	N/A	2851.2	1368.02	1.05857	2.95002e-64	1.58075e-63
PBANKA_1316500	conserved Plasmodium protein, unknown function	N/A	346.338	861.97	-1.31554	3.83447e-34	1.33413e-33
PBANKA_1316700	conserved Plasmodium protein, unknown function	N/A	655.021	113.666	2.53145	5.89975e-57	2.87018e-56
PBANKA_1317200	NAD(P) transhydrogenase	NTH	2874.16	27051.3	-3.23451	0	0
PBANKA_1317400	HSP90 co-chaperone p23, putative	P23	18239.5	7441.02	1.2932	0	0
PBANKA_1317600	conserved Plasmodium protein, unknown function	N/A	296.117	643.074	-1.11909	1.81571e-20	4.80207e-20
PBANKA_1318000	SNF1-related serine/threonine protein kinase KIN	KIN	41.1151	106.136	-1.36908	6.73127e-06	1.11939e-05
PBANKA_1318400	6-phosphogluconate dehydrogenase, decarboxylating, putative	6PGD	2177.75	862.871	1.33367	1.9296e-70	1.12529e-69
PBANKA_1318500	conserved Plasmodium protein, unknown function	N/A	8482.09	21456.6	-1.33922	8.39558e-290	1.60006e-288
PBANKA_1318600	conserved protein, unknown function	N/A	19813.5	62921.3	-1.66719	0	0
PBANKA_1318700	protein phosphatase PPM3	PPM3	319.282	1025.2	-1.68366	2.24916e-57	1.09805e-56
PBANKA_1319000	conserved protein, unknown function	N/A	525.426	9656.29	-4.20044	0	0
PBANKA_1319300	ferlin, putative	FER2	910.29	426.016	1.09311	2.05054e-24	5.94786e-24
PBANKA_1319400	conserved Plasmodium protein, unknown function	N/A	286.392	801.17	-1.48577	3.70233e-33	1.2628e-32
PBANKA_1319500	LCCL domain-containing protein	CCP2	4296.83	33404.9	-2.95889	0	0
PBANKA_1319600	polyprenol reductase, putative	PPRD	709.74	321.351	1.14046	2.56662e-21	6.96061e-21
PBANKA_1319700	AP2 domain transcription factor AP2-HC, putative	ApiAP2	400.076	1350.2	-1.75424	2.8451e-78	1.79306e-77
PBANKA_1320000	conserved Plasmodium protein, unknown function	N/A	496.441	174.701	1.50554	6.81966e-24	1.96273e-23
PBANKA_1320100	conserved Plasmodium protein, unknown function	UIS25	515.526	2724.43	-2.40244	9.60346e-227	1.4356e-225
PBANKA_1320200	STAG domain-containing protein, putative	N/A	650.451	1961.17	-1.59167	2.44585e-87	1.68505e-86
PBANKA_1320300	ribosomal protein L28, mitochondrial, putative	N/A	673.39	216.188	1.63744	5.11763e-36	1.82994e-35
PBANKA_1320500	V-type H(+)-translocating pyrophosphatase, putative	VP1	3997.05	1519.51	1.39528	1.91749e-137	1.88888e-136
PBANKA_1320800	conserved Plasmodium protein, unknown function	N/A	5384.46	48448.3	-3.16978	0	0
PBANKA_1320900	thioredoxin 1, putative	TRX1	20172.1	4986.71	2.01544	0	0
PBANKA_1321800	protein PET117, putative	PET117	365.409	120.575	1.60003	4.948e-19	1.25076e-18
PBANKA_1321900	conserved Plasmodium protein, unknown function	N/A	367.333	150.989	1.28507	9.1577e-15	2.06123e-14
PBANKA_1322100	aminodeoxychorismate lyase, putative	ADCL	834.395	288.747	1.5312	2.8193e-37	1.02463e-36
PBANKA_1322600	golgi apparatus membrane protein TVP23, putative	TVP23	992.881	492.786	1.01168	3.48674e-23	9.86606e-23
PBANKA_1322800	GTP-binding protein, putative	N/A	342.78	959.74	-1.48518	1.53729e-45	6.44431e-45
PBANKA_1323000	conserved protein, unknown function	N/A	840.221	349.782	1.26314	1.91858e-30	6.22978e-30
PBANKA_1323800	kelch domain-containing protein, putative	N/A	3186.7	9991.65	-1.64889	0	0
PBANKA_1323900	conserved protein, unknown function	N/A	1433.96	3579.47	-1.31988	1.46249e-120	1.31459e-119
PBANKA_1324000	60S ribosomal protein L29, putative	RPL29	3372.69	1032.08	1.70741	1.63901e-45	6.85517e-45
PBANKA_1324400	60S ribosomal protein L27, putative	RPL27	7633.15	2895.21	1.39769	5.53808e-209	7.71713e-208
PBANKA_1324500	snRNA-activating protein complex subunit 3, putative	SNAPC3	297.232	100.83	1.56192	3.88346e-16	9.10298e-16
PBANKA_1324600	ribosomal protein S10, apicoplast, putative	N/A	1092.92	295.379	1.88438	4.72459e-66	2.60722e-65
PBANKA_1324700	conserved Plasmodium protein, unknown function	N/A	120.863	266.925	-1.14451	1.23225e-09	2.38038e-09
PBANKA_1324800	conserved Plasmodium protein, unknown function	N/A	458.015	1022.08	-1.15706	8.25158e-31	2.6999e-30
PBANKA_1325100	MORN repeat protein, putative	N/A	472.648	1718.95	-1.86293	2.81112e-108	2.3097e-107
PBANKA_1325200	meiotic nuclear division protein 1, putative	MND1	658.037	3010.61	-2.19437	5.58391e-221	8.14957e-220
PBANKA_1325400	conserved Plasmodium protein, unknown function	N/A	3171.52	8101.05	-1.35316	2.90576e-228	4.37916e-227
PBANKA_1325500	conserved Plasmodium protein, unknown function	N/A	166.264	995.006	-2.58218	1.36716e-91	9.88564e-91
PBANKA_1326100	conserved Plasmodium protein, unknown function	N/A	554.471	1583.28	-1.5136	1.00612e-73	6.09162e-73
PBANKA_1326200	conserved Plasmodium protein, unknown function	N/A	284.188	581.725	-1.03296	1.50156e-16	3.56798e-16
PBANKA_1326300	cytochrome c1, heme protein, mitochondrial, putative	CYT1	7583.36	3157.89	1.26326	1.20608e-182	1.49306e-181
PBANKA_1326400	glyceraldehyde-3-phosphate dehydrogenase	GAPDH	28104.5	12984.5	1.11378	3.45133e-290	6.62321e-289
PBANKA_1326500	AAA ATPase, putative	N/A	711.595	308.031	1.20691	1.59225e-24	4.63307e-24
PBANKA_1326800	replication factor C subunit 3, putative	RFC3	2150.48	944.812	1.18569	1.01673e-62	5.28968e-62
PBANKA_1327021	fam-a protein	N/A	9639.66	2630.42	1.87385	0	0
PBANKA_1327041	cyclin, fragment	N/A	35.2808	13.7289	1.36834	0.0111117	0.0149867
PBANKA_1327061	cyclin 1, putative	N/A	1270.19	355.248	1.83799	5.16018e-77	3.21554e-76
PBANKA_1327080	conserved Plasmodium protein, unknown function	N/A	347.212	167.623	1.05559	8.98077e-10	1.74151e-09
PBANKA_1327200	ribosomal protein S6, mitochondrial, putative	N/A	918.632	409.703	1.16511	1.8779e-29	6.0097e-29
PBANKA_1327300	fam-a protein	N/A	5935.85	1810.88	1.71357	1.24293e-256	2.12101e-255
PBANKA_1327500	conserved Plasmodium protein, unknown function	N/A	398.488	155.007	1.36069	2.15244e-17	5.24492e-17
PBANKA_1328600	mediator of RNA polymerase II transcription subunit 4, putative	MED4	327.8	105.178	1.63844	6.08703e-19	1.53449e-18
PBANKA_1328900	potassium channel K2	K2	191.33	529.949	-1.46936	1.06998e-25	3.18697e-25
PBANKA_1329000	conserved Plasmodium protein, unknown function	N/A	319.85	883.317	-1.46664	9.21644e-40	3.50338e-39
PBANKA_1329200	dynein beta chain, putative	N/A	713.358	1542.01	-1.11191	5.56813e-43	2.23451e-42
PBANKA_1329300	40S ribosomal protein S3, putative	N/A	6804.32	3109.61	1.12887	2.10837e-135	2.04423e-134
PBANKA_1329400	conserved protein, unknown function	N/A	5533.15	16892.9	-1.6103	0	0
PBANKA_1329900	conserved Plasmodium protein, unknown function	N/A	4941.57	15529.8	-1.65195	3.64677e-17	8.80113e-17
PBANKA_1330500	WD repeat-containing protein 79, putative	WDR79	203.078	95.9277	1.07771	1.22285e-06	2.09967e-06
PBANKA_1330600	1-deoxy-D-xylulose 5-phosphate reductoisomerase, putative	DXR	1336.08	375.557	1.82911	2.44891e-79	1.56651e-78
PBANKA_1330700	50S ribosomal protein L22, apicoplast, putative	RPL22	2224.38	6365.78	-1.51655	1.7653e-226	2.63182e-225
PBANKA_1330900	conserved Plasmodium protein, unknown function	N/A	654.651	2453.97	-1.90631	2.51551e-150	2.61255e-149
PBANKA_1331100	conserved Plasmodium protein, unknown function	N/A	1848.82	766.526	1.26927	1.17537e-61	6.06383e-61
PBANKA_1331200	rab GTPase activator, putative	N/A	667.716	1473.74	-1.14187	3.02997e-44	1.23834e-43
PBANKA_1331300	WD repeat-containing protein, putative	N/A	201.464	1075.4	-2.41802	3.07135e-94	2.25016e-93
PBANKA_1331600	leucine-rich repeat protein	LRR14.1	269.234	598.081	-1.15026	5.39585e-19	1.36272e-18
PBANKA_1332800	acetyl-CoA carboxylase	ACC	251.831	1130.85	-2.16674	8.21914e-91	5.90458e-90
PBANKA_1332900	mediator of RNA polymerase II transcription subunit 6, putative	MED6	1526.97	312.379	2.28642	1.30737e-116	1.14907e-115
PBANKA_1333100	protein MGET, putative	N/A	155.622	631.343	-2.0195	1.40014e-46	5.93668e-46
PBANKA_1333500	conserved Plasmodium protein, unknown function	N/A	1131.64	547.776	1.0464	6.05337e-30	1.94959e-29
PBANKA_1333700	cGMP-specific 3',5'-cyclic phosphodiesterase delta	PDEdelta	4752.16	30786.6	-2.69593	0	0
PBANKA_1334100	proteasome subunit beta type-2, putative	N/A	7264.12	1319.25	2.46187	0	0
PBANKA_1334200	RNA 3'-terminal phosphate cyclase-like protein, putative	RCL1	410.326	964.929	-1.23462	1.96148e-30	6.36534e-30
PBANKA_1334300	exported protein 2	EXP2	9213.39	2021.94	2.1864	0	0
PBANKA_1334700	transmembrane protein 43, putative	TMEM43	4694.96	12828.7	-1.45049	0	0
PBANKA_1334800	apical polar ring protein APR2, putative	2023-04-02	567.435	8189.73	-3.8514	0	0
PBANKA_1334900	conserved Plasmodium protein, unknown function	N/A	1778.17	14875.7	-3.06444	0	0
PBANKA_1335000	conserved Plasmodium protein, unknown function	N/A	5809.66	21982.4	-1.91991	0	0
PBANKA_1335700	conserved Plasmodium protein, unknown function	N/A	1043.43	2177.68	-1.06157	1.50229e-53	7.00732e-53
PBANKA_1335900	DNA-directed RNA polymerase, alpha subunit, putative	N/A	4387.98	1140.79	1.94348	3.02036e-249	4.97059e-248
PBANKA_1336000	HSP20-like chaperone, putative	N/A	979.656	484.504	1.01358	2.7656e-23	7.85357e-23
PBANKA_1336200	conserved Plasmodium protein, unknown function	N/A	1242.25	3245.03	-1.3859	1.55092e-108	1.27997e-107
PBANKA_1336400	DnaJ protein, putative	N/A	2581.47	907.086	1.50935	6.41749e-106	5.19583e-105
PBANKA_1336500	CKK domain-containing protein, putative	N/A	94.26	283.384	-1.59033	7.55604e-16	1.75706e-15
PBANKA_1336600	conserved protein, unknown function	N/A	813.578	2883.37	-1.82587	1.98076e-160	2.17101e-159
PBANKA_1337000	ribosome assembly 1 protein, putative	NUF1P1	275.183	595.754	-1.1145	4.28352e-19	1.08378e-18
PBANKA_1337700	conserved Plasmodium protein, unknown function	N/A	111.617	416.678	-1.90142	9.53567e-30	3.06224e-29
PBANKA_1337900	conserved Plasmodium protein, unknown function	N/A	677.549	1440.56	-1.08772	9.3363e-39	3.46813e-38
PBANKA_1338100	conserved protein, unknown function	N/A	10101.8	23512.2	-1.21907	8.48768e-253	1.41785e-251
PBANKA_1338300	60S ribosomal protein L6, putative	N/A	7182.42	2881.87	1.31663	3.86261e-180	4.7185e-179
PBANKA_1338600	60S ribosomal protein L23, putative	RPL23	7891.48	3836.12	1.04064	2.44882e-109	2.03921e-108
PBANKA_1339100	protein BCP1, putative	N/A	692.79	232.126	1.57954	7.25712e-35	2.55219e-34
PBANKA_1339500	conserved Plasmodium protein, unknown function	N/A	153.299	455.2	-1.57009	3.90151e-24	1.12756e-23
PBANKA_1340000	dihydrofolate synthase/folylpolyglutamate synthase, putative	DHFS-FPGS	531.541	195.719	1.43799	3.20262e-23	9.07599e-23
PBANKA_1340100	L-lactate dehydrogenase	LDH	13569.9	5625.32	1.27008	3.37234e-277	6.19305e-276
PBANKA_1340200	U6 snRNA-associated Sm-like protein LSm6, putative	LSM6	564.431	1331.15	-1.23769	3.18985e-46	1.34429e-45
PBANKA_1340900	conserved Plasmodium protein, unknown function	N/A	32.4368	71.1258	-1.13268	0.00149152	0.00216884
PBANKA_1341500	RNA-binding protein, putative	N/A	1839.17	868.578	1.08186	4.2834e-48	1.85302e-47
PBANKA_1341700	conserved Plasmodium protein, unknown function	N/A	160.275	653.283	-2.02656	3.51261e-49	1.54e-48
PBANKA_1342300	conserved protein, unknown function	N/A	7006.66	24177.4	-1.78713	0	0
PBANKA_1342500	subpellicular microtubule protein 3	SPM3	1429.55	16641.3	-3.54114	0	0
PBANKA_1342700	conserved protein, unknown function	N/A	351.077	159.778	1.13851	1.27111e-11	2.62749e-11
PBANKA_1343200	conserved Plasmodium protein, unknown function	N/A	655.626	2854.16	-2.12166	9.24162e-203	1.26241e-201
PBANKA_1343300	proteasome subunit beta type-7, putative	N/A	6427.61	2299.3	1.48284	2.68066e-221	3.92267e-220
PBANKA_1343400	BRCA2 protein	N/A	402.267	1439.96	-1.84005	1.47343e-90	1.05441e-89
PBANKA_1343500	conserved protein, unknown function	N/A	6067.33	2317.34	1.38855	5.95225e-185	7.41824e-184
PBANKA_1343700	conserved Plasmodium protein, unknown function	N/A	849.326	3195.47	-1.91185	8.69936e-195	1.15147e-193
PBANKA_1343750	Plasmodium RNA of unknown function RUF1	N/A	1531.63	606.39	1.33402	2.60344e-48	1.12979e-47
PBANKA_1344000	DNA-directed RNA polymerase III subunit RPC1, putative	N/A	284.655	590.631	-1.05275	2.52772e-17	6.1378e-17
PBANKA_1344100	myosin F	MyoF	783.524	1886.2	-1.26697	2.83577e-64	1.52247e-63
PBANKA_1344200	conserved Plasmodium protein, unknown function	N/A	306.645	727.694	-1.24651	4.26134e-27	1.30283e-26
PBANKA_1344600	conserved Plasmodium protein, unknown function	N/A	2912.15	1415.29	1.04109	2.19157e-67	1.23145e-66
PBANKA_1345100	conserved Plasmodium protein, unknown function	N/A	697.558	345.947	1.01117	4.12539e-17	9.94325e-17
PBANKA_1345500	CTLH domain-containing protein, putative	N/A	1195.82	3614.91	-1.59619	5.27856e-164	5.87849e-163
PBANKA_1345800	RNA-binding protein, putative	N/A	422.98	1272.92	-1.58963	3.40386e-63	1.78429e-62
PBANKA_1346300	CPW-WPC family protein	UIS19	3859.98	13502.5	-1.80704	0	0
PBANKA_1346700	60S ribosomal protein L23, putative	N/A	7633.39	3362.45	1.18192	8.29819e-145	8.35241e-144
PBANKA_1346900	conserved protein, unknown function	N/A	377.9	984.768	-1.38127	1.95375e-41	7.64678e-41
PBANKA_1347000	conserved protein, unknown function	N/A	1237.53	7351.25	-2.57051	0	0
PBANKA_1347100	trafficking protein particle complex subunit 2, putative	TRAPPC2	483.095	172.797	1.48566	3.25203e-23	9.20661e-23
PBANKA_1347200	nucleotidyltransferase, putative	N/A	973.047	2272.67	-1.22422	3.99801e-68	2.26486e-67
PBANKA_1347600	eukaryotic translation initiation factor 6, putative	N/A	1962.55	916.602	1.09618	4.41094e-45	1.8256e-44
PBANKA_1348000	transmembrane emp24 domain-containing protein, putative	N/A	1261.33	618.075	1.0289	5.19724e-32	1.74479e-31
PBANKA_1348100	AMMECR1 domain-containing protein, putative	N/A	1391.56	662.965	1.06935	3.98555e-37	1.44659e-36
PBANKA_1348200	conserved Plasmodium protein, unknown function	N/A	428.488	878.924	-1.03509	2.00208e-22	5.57127e-22
PBANKA_1348700	RING zinc finger protein, putative	N/A	918.968	2244.91	-1.28849	1.14563e-71	6.76644e-71
PBANKA_1349000	MSP7-like protein	MSRP2	49060.6	6291.98	2.96335	0	0
PBANKA_1349100	MSP7-like protein	MSP7	18917.8	4699.49	2.00891	0	0
PBANKA_1349200	MSP7-like protein	MSRP1	15399	4302.76	1.8395	0	0
PBANKA_1349300	conserved Plasmodium protein, unknown function	N/A	1000.47	2032.1	-1.02322	2.46934e-45	1.02892e-44
PBANKA_1349400	DNA replication complex GINS protein, putative	N/A	381.177	839.268	-1.13823	1.57733e-25	4.678e-25
PBANKA_1349500	WD repeat-containing protein, putative	N/A	816.675	333.492	1.29118	4.43101e-30	1.43207e-29
PBANKA_1349900	conserved Plasmodium protein, unknown function	N/A	3316.91	1155.96	1.52014	5.31959e-137	5.23093e-136
PBANKA_1350500	parasitophorous vacuolar protein 3	PV3	1870.68	915.414	1.03113	1.47068e-45	6.16974e-45
PBANKA_1350700	tryptophan--tRNA ligase, putative	cTrpRS	1556.25	682.263	1.18893	1.69284e-45	7.07497e-45
PBANKA_1350800	mitochondrial intermediate peptidase, putative	2023-10-01	744.232	315.209	1.24282	1.37952e-24	4.01829e-24
PBANKA_1350900	protein kinase 6	PK6	910.261	338.46	1.42853	2.32285e-39	8.73392e-39
PBANKA_1351600	conserved Plasmodium protein, unknown function	N/A	602.114	129.195	2.22685	2.3115e-46	9.77849e-46
PBANKA_1352100	SprT-like domain-containing protein, putative	N/A	1945.97	4746.48	-1.28577	8.59437e-128	8.06504e-127
PBANKA_1352500	CPW-WPC family protein	N/A	8195.85	27589.6	-1.75121	0	0
PBANKA_1352600	serine/threonine protein kinase, putative	N/A	1708.97	3494.48	-1.0326	2.05565e-72	1.22456e-71
PBANKA_1352700	conserved protein, unknown function	N/A	1597.26	768.626	1.05392	1.15975e-39	4.39044e-39
PBANKA_1353100	conserved Plasmodium protein, unknown function	N/A	530.076	2115.75	-1.99512	2.73807e-110	2.29385e-109
PBANKA_1353400	secreted ookinete protein, putative	PSOP7	149.114	840.533	-2.49504	1.30634e-80	8.50347e-80
PBANKA_1353800	conserved Plasmodium protein, unknown function	N/A	16511.9	78578.7	-2.25075	0	0
PBANKA_1353900	inner centromere protein, putative	N/A	176.717	1610.91	-3.18742	7.04162e-193	9.1889e-192
PBANKA_1354000	RNA lariat debranching enzyme, putative	DBR1	881.915	387.199	1.1885	2.43565e-28	7.6188e-28
PBANKA_1354500	60S ribosomal protein L18-2, putative	N/A	13437.2	4237.92	1.66427	0	0
PBANKA_1354600	inner membrane complex suture component, putative	ISC1	98.4056	659.153	-2.74568	2.28496e-70	1.32974e-69
PBANKA_1354900	inner membrane complex protein 1k, putative	IMC1k	5430.71	40446.6	-2.89708	0	0
PBANKA_1355300	conserved Plasmodium protein, unknown function	N/A	68.0846	153.828	-1.17292	3.64674e-06	6.12501e-06
PBANKA_1355700	myosin A	MyoA	7944.69	43082.8	-2.43915	0	0
PBANKA_1355900	phosphoenolpyruvate carboxykinase, putative	PEPCK	6129.06	34783.3	-2.50494	0	0
PBANKA_1356400	DNA repair protein RAD5, putative	RAD5	582.722	1282.32	-1.13866	2.47614e-37	9.01095e-37
PBANKA_1356600	UDP-N-acetylglucosamine pyrophosphorylase, putative	N/A	188.666	83.7929	1.1795	1.40999e-06	2.415e-06
PBANKA_1357000	aminomethyltransferase, putative	N/A	215.556	100.172	1.10379	1.32912e-07	2.37631e-07
PBANKA_1357400	U6 snRNA phosphodiesterase, putative	USB1	313.74	125.632	1.31852	2.82858e-13	6.12068e-13
PBANKA_1357800	conserved Plasmodium protein, unknown function	N/A	588.656	1770.16	-1.58827	5.14853e-88	3.58265e-87
PBANKA_1357900	RING zinc finger protein, putative	N/A	1790.68	5668.21	-1.66313	5.49483e-208	7.63768e-207
PBANKA_1358300	conserved Plasmodium protein, unknown function	N/A	460.925	1299.2	-1.49473	5.10576e-60	2.59309e-59
PBANKA_1358400	ubiquitin-conjugating enzyme E2, putative	N/A	1183.64	427.178	1.47195	8.68745e-48	3.73783e-47
PBANKA_1358900	dynactin subunit 2, putative	N/A	693.384	1720.89	-1.31199	7.43737e-62	3.84414e-61
PBANKA_1359600	6-cysteine protein P48/45	P48/45	839.688	2508.5	-1.57949	8.80425e-115	7.61753e-114
PBANKA_1359700	6-cysteine protein P47	P47	1542.83	4080.48	-1.4036	1.37759e-128	1.30156e-127
PBANKA_1360100	nucleoside transporter 1	NT1	9020.83	2259.06	1.99623	0	0
PBANKA_1360400	conserved protein, unknown function	N/A	4489.5	12469	-1.47382	0	0
PBANKA_1360500	ethanolamine-phosphate cytidylyltransferase	ECT	3205.8	1584.23	1.01698	2.97556e-70	1.7226e-69
PBANKA_1360800	conserved Plasmodium protein, unknown function	N/A	91.0691	292.583	-1.68493	3.10806e-18	7.72626e-18
PBANKA_1361200	conserved Plasmodium protein, unknown function	N/A	505.652	2314.44	-2.19447	3.55261e-177	4.26468e-176
PBANKA_1361400	conserved Plasmodium protein, unknown function	N/A	1312.32	572.189	1.19891	2.53325e-41	9.89396e-41
PBANKA_1361600	E1-E2 ATPase, putative	N/A	430.311	1588.65	-1.88464	7.65747e-102	6.05825e-101
PBANKA_1361700	conserved Plasmodium protein, unknown function	N/A	336.091	78.6929	2.09363	1.37263e-26	4.15763e-26
PBANKA_1361800	conserved Plasmodium protein, unknown function	N/A	552.421	2013.75	-1.86618	2.3037e-123	2.10137e-122
PBANKA_1361900	nucleoside diphosphate hydrolase, putative	N/A	1077.83	267.517	2.01115	3.57626e-75	2.18195e-74
PBANKA_1362400	spindle and kinetochore-associated protein 3, putative	SKA3	3065.1	1045.63	1.55232	1.6261e-125	1.50306e-124
PBANKA_1362800	conserved Plasmodium protein, unknown function	N/A	158.305	840.797	-2.40704	2.84467e-74	1.7261e-73
PBANKA_1362900	lysine--tRNA ligase, putative	KRS1	4051.76	1310.49	1.62721	3.98986e-170	4.61958e-169
PBANKA_1363600	conserved Plasmodium protein, unknown function	N/A	8446.86	22198.5	-1.39418	0	0
PBANKA_1363700	AP2 domain transcription factor AP2-O4	AP2-O4	377.12	1516.78	-2.00913	3.98374e-101	3.11619e-100
PBANKA_1364200	60S ribosomal protein L17, putative	N/A	10524.9	4708.24	1.16041	6.41023e-210	8.95495e-209
PBANKA_1364400	inner membrane complex protein 1f, putative	IMC1f	1063.53	9263.55	-3.12333	0	0
PBANKA_1364500	conserved Plasmodium protein, unknown function	N/A	1788.82	601.865	1.57196	7.62925e-83	5.07336e-82
PBANKA_1364700	GTP-binding protein, putative	N/A	1204.95	4901.78	-2.02361	4.89717e-271	8.7612e-270
PBANKA_1365200	thioredoxin-related protein, putative	N/A	21457.8	4692.43	2.19252	0	0
PBANKA_1365500	exported protein IBIS1	IBIS1	19788.4	7233.29	1.4519	0	0
PBANKA_1365650	fam-a protein, pseudogene	N/A	236.278	67.2907	1.8167	3.20425e-15	7.30705e-15
PBANKA_1365680	fam-c protein	N/A	769.046	153.748	2.32552	1.80868e-64	9.76725e-64
PBANKA_1365721	conserved rodent malaria protein, unknown function	N/A	2.76375	55.2819	-4.33196	1.96443e-09	3.76069e-09
PBANKA_1400041	fam-b protein	N/A	293.755	728.098	-1.31087	5.86372e-28	1.81272e-27
PBANKA_1400071	PIR protein	N/A	409.543	194.431	1.07122	5.14603e-12	1.07698e-11
PBANKA_1400091	reticulocyte binding protein, putative	Pb235	70.4012	155.863	-1.14545	2.56939e-06	4.34976e-06
PBANKA_1400096	fam-a protein, pseudogene	N/A	499.336	144.118	1.79378	2.19514e-31	7.2552e-31
PBANKA_1400600	cytoadherence linked asexual protein, putative	RhopH1A	28323.1	12138.1	1.22225	0	0
PBANKA_1400700	Plasmodium exported protein, unknown function	N/A	37625.5	9907.35	1.92482	0	0
PBANKA_1400800	protein UIS3	UIS3	1126.85	484.218	1.21806	9.06459e-38	3.30738e-37
PBANKA_1400900	conserved protein, unknown function	N/A	1231.32	4305.47	-1.80578	1.83395e-213	2.59467e-212
PBANKA_1401100	deoxyhypusine hydroxylase, putative	DOHH	1144.32	466.705	1.29318	8.46856e-42	3.33333e-41
PBANKA_1401600	methyltransferase, putative	N/A	3311.31	1475.6	1.16545	8.16313e-87	5.59613e-86
PBANKA_1402500	condensin complex subunit 2, putative	CAPH	1459.2	3452.56	-1.24243	4.66656e-106	3.78927e-105
PBANKA_1402700	CorA-like Mg2+ transporter protein, putative	MIT2	1522.14	620.256	1.29494	6.51515e-54	3.05177e-53
PBANKA_1402900	PUB domain-containing protein, putative	N/A	316.926	719.366	-1.18256	1.91698e-24	5.56335e-24
PBANKA_1403000	small heat shock protein, putative	N/A	881.663	244.341	1.84931	5.00921e-55	2.37445e-54
PBANKA_1403100	conserved Plasmodium protein, unknown function	N/A	234.007	109.041	1.10405	3.58682e-08	6.60003e-08
PBANKA_1403200	cyclin, putative	CYC4	1343.4	475.603	1.49997	7.43289e-59	3.7272e-58
PBANKA_1403250	small nucleolar RNA snoR16	N/A	116.049	56.109	1.04422	0.000220525	0.000336831
PBANKA_1403300	NLI interacting factor-like phosphatase	NIF1	256.037	1011.77	-1.98314	8.10899e-72	4.79962e-71
PBANKA_1403400	DNA-directed RNA polymerase II subunit RPB11, putative	RPB11	501.733	247.26	1.02258	6.43084e-14	1.4198e-13
PBANKA_1404100	site-2 protease S2P	S2P	1562.38	480.236	1.70113	9.52992e-84	6.3755e-83
PBANKA_1404300	conserved Plasmodium protein, unknown function	N/A	67.3507	143.972	-1.09879	1.75722e-05	2.85207e-05
PBANKA_1404700	conserved protein, unknown function	N/A	4652.4	2285.44	1.02513	1.03628e-94	7.61217e-94
PBANKA_1405000	MORN repeat protein, putative	N/A	660.781	1734.36	-1.39248	1.32476e-69	7.59787e-69
PBANKA_1405700	DnaJ protein, putative	N/A	425.076	191.804	1.14512	1.93125e-13	4.19864e-13
PBANKA_1406000	conserved Plasmodium protein, unknown function	N/A	348.092	169.644	1.03813	6.69186e-10	1.30404e-09
PBANKA_1406400	tripartite motif protein, putative	N/A	828.899	1700.87	-1.03727	6.9906e-43	2.79725e-42
PBANKA_1406600	CCAAT-binding transcription factor, putative	N/A	1741.24	867.238	1.00522	4.56367e-39	1.70553e-38
PBANKA_1407400	mRNA-decapping enzyme 2, putative	DCP2	582.315	1697.52	-1.54286	9.99486e-77	6.20733e-76
PBANKA_1407650	non-coding RNA	N/A	36.9294	16.8027	1.1355	0.0242617	0.0318399
PBANKA_1407900	HORMA domain protein, putative	N/A	1968.53	14609.6	-2.89188	0	0
PBANKA_1408100	ribosomal RNA methyltransferase, putative	N/A	1005.46	270.342	1.89577	9.09674e-63	4.73714e-62
PBANKA_1408300	homeobox domain-containing protein, putative	N/A	820.794	170.09	2.27107	6.08756e-68	3.43805e-67
PBANKA_1408400	succinate dehydrogenase assembly factor 2, putative	N/A	156.53	56.7387	1.45417	1.25025e-07	2.24035e-07
PBANKA_1408700	conserved Plasmodium protein, unknown function	N/A	884.53	270.342	1.71058	2.26146e-44	9.27667e-44
PBANKA_1409100	ras-related protein Rab-5B, putative	RAB5b	1179.04	360.832	1.70841	3.1365e-65	1.71042e-64
PBANKA_1409300	tetratricopeptide repeat protein, putative	N/A	531.741	1097.01	-1.04584	1.1721e-27	3.60138e-27
PBANKA_1409400	ribosomal protein S15, mitochondrial, putative	N/A	863.707	330.93	1.38288	1.3045e-34	4.56739e-34
PBANKA_1409600	meiosis-specific nuclear structural protein 1, putative	N/A	201.611	1103.23	-2.45128	1.1215e-96	8.41659e-96
PBANKA_1410100	conserved Plasmodium protein, unknown function	N/A	6458.32	15855.9	-1.29604	3.78338e-295	7.41435e-294
PBANKA_1410700	conserved protein, unknown function	N/A	840.754	195.456	2.10018	2.86509e-59	1.4406e-58
PBANKA_1410800	ribosomal protein S35, mitochondrial, putative	N/A	380.971	95.1807	2.00211	3.59998e-28	1.11851e-27
PBANKA_1410950	apical ring associated protein 1	ARA1	549.591	2312.07	-2.07285	1.75683e-163	1.94478e-162
PBANKA_1411200	protein AAP2, putative	N/A	244.801	882.284	-1.84866	7.21049e-57	3.49863e-56
PBANKA_1411900	TMEM238 domain-containing protein, putative	N/A	1037.65	358.139	1.535	7.9532e-50	3.51462e-49
PBANKA_1412000	Clu domain-containing protein, putative	N/A	235.696	738.824	-1.64711	1.96697e-40	7.55459e-40
PBANKA_1412100	Maf-like protein, putative	N/A	550.337	197.511	1.48321	1.09606e-22	3.06542e-22
PBANKA_1412300	ankyrin-repeat protein, putative	N/A	1555.99	645.49	1.26799	4.91547e-52	2.24003e-51
PBANKA_1412500	conserved Plasmodium protein, unknown function	N/A	348.795	97.5733	1.84448	4.75556e-22	1.30566e-21
PBANKA_1412900	conserved protein, unknown function	N/A	1095.62	463.726	1.24186	4.36553e-36	1.56403e-35
PBANKA_1413100	lipoate-protein ligase 1	LipL1	806.216	397.328	1.02102	4.40056e-21	1.18473e-20
PBANKA_1414000	conserved protein, unknown function	N/A	2610.13	1040.37	1.32598	2.7603e-81	1.80739e-80
PBANKA_1414200	tRNA (adenine(58)-N(1))-methyltransferase catalytic subunit TRM61, putative	GCD14	2132.79	830.173	1.35936	1.39637e-73	8.43512e-73
PBANKA_1414500	glycogen synthase kinase-3 alpha, putative	GSK3alpha	8071.2	19960.6	-1.30642	0	0
PBANKA_1414600	inositol polyphosphate kinase, putative	IPK2	312.78	749.122	-1.26006	4.4771e-28	1.38948e-27
PBANKA_1414700	ADP-ribosylation factor, putative	N/A	1234.18	485.228	1.3455	4.01003e-47	1.7147e-46
PBANKA_1414800	conserved Plasmodium protein, unknown function	N/A	2869.77	7113.43	-1.31013	4.35768e-177	5.19736e-176
PBANKA_1415200	conserved protein, unknown function	N/A	2389.55	6144.06	-1.36249	7.18812e-193	9.35806e-192
PBANKA_1415400	conserved protein, unknown function	N/A	3191.89	11804.8	-1.88705	0	0
PBANKA_1415800	RNA-binding protein, putative	N/A	888.633	348.983	1.34988	3.29971e-35	1.16934e-34
PBANKA_1415900	zinc finger protein, putative	N/A	620.164	166.372	1.89917	9.23476e-41	3.57155e-40
PBANKA_1416300	40S ribosomal protein S19, putative	RPS19	10240.6	4022.51	1.3473	2.24345e-218	3.23174e-217
PBANKA_1416400	nucleolar complex protein 4, putative	NOC4	375.925	866.354	-1.20577	1.15231e-28	3.62489e-28
PBANKA_1416500	conserved protein, unknown function	N/A	1250.15	525.404	1.25072	2.37782e-43	9.57692e-43
PBANKA_1416700	glycerol-3-phosphate 1-O-acyltransferase	G3PAT	388.221	180.811	1.10388	1.72059e-12	3.64491e-12
PBANKA_1417000	conserved Plasmodium protein, unknown function	N/A	94.1597	291.295	-1.62986	1.71352e-17	4.18457e-17
PBANKA_1417200	protein AAP4, putative	N/A	1654.32	14296	-3.11188	0	0
PBANKA_1417400	conserved Plasmodium protein, unknown function	N/A	1736.73	9298.66	-2.42113	0	0
PBANKA_1417500	conserved Plasmodium protein, unknown function	N/A	2636.64	939.409	1.49077	3.21334e-101	2.52067e-100
PBANKA_1417600	ubiquitin carboxyl-terminal hydrolase MINDY, putative	N/A	2451.27	1104.33	1.151	3.05689e-64	1.63644e-63
PBANKA_1418100	female development protein FD3	FD3	110.441	655.53	-2.56817	9.18338e-66	5.05268e-65
PBANKA_1418700	microsomal signal peptidase, putative	N/A	651.796	182.611	1.83803	2.53568e-40	9.71865e-40
PBANKA_1419300	conserved Plasmodium protein, unknown function	N/A	2121.6	12152.1	-2.51784	0	0
PBANKA_1419500	zinc finger protein, putative	N/A	153.626	60.09	1.35171	1.31507e-07	2.35257e-07
PBANKA_1419700	palmitoyltransferase DHHC8, putative	DHHC8	2132.21	742.485	1.52147	4.23904e-92	3.06915e-91
PBANKA_1419800	3',5'-cyclic nucleotide phosphodiesterase beta, putative	PDEbeta	1956.32	793.56	1.30007	2.08503e-64	1.12377e-63
PBANKA_1420000	GPCR-like receptor SR25, putative	SR25	1650.6	515.092	1.68089	2.52664e-85	1.71305e-84
PBANKA_1420100	conserved Plasmodium protein, unknown function	N/A	138.933	396.383	-1.51159	1.49331e-20	3.96642e-20
PBANKA_1420400	negative elongation factor A, putative	NELFA	1093.25	373.588	1.54884	5.34099e-53	2.48083e-52
PBANKA_1420500	conserved Plasmodium protein, unknown function	N/A	322.046	801.161	-1.31464	7.13157e-31	2.34033e-30
PBANKA_1420600	histone H2B variant, putative	H2B.Z	26912.9	6318.72	2.09022	0	0
PBANKA_1420700	MAATS1 domain-containing protein, putative	N/A	162.425	802.36	-2.30404	3.09709e-65	1.6906e-64
PBANKA_1420800	conserved Plasmodium protein, unknown function	N/A	772.116	1690.49	-1.13019	2.5337e-48	1.10038e-47
PBANKA_1421100	transcription elongation factor s-II, putative	N/A	2011.19	894.954	1.16647	2.24773e-52	1.03109e-51
PBANKA_1421300	phosphoglycolate phosphatase	PGP	947.451	418.595	1.17734	2.17212e-30	7.04067e-30
PBANKA_1421500	conserved Plasmodium protein, unknown function	N/A	1060.04	9307.29	-3.13426	0	0
PBANKA_1421600	calcium/calmodulin-dependent protein kinase, putative	N/A	480.732	1383.37	-1.52513	1.5425e-64	8.33793e-64
PBANKA_1421700	secreted ookinete protein, putative	PSOP20	8897.82	20361.9	-1.19448	1.16206e-294	2.26929e-293
PBANKA_1422600	selenoprotein 3, putative	SEL3	834.521	165.202	2.33402	5.74496e-68	3.24786e-67
PBANKA_1422800	conserved Plasmodium protein, unknown function	N/A	216.224	643.747	-1.57375	2.69471e-34	9.38749e-34
PBANKA_1422900	structural integrity maintenance protein SIMP	SIMP	7342.33	21443.3	-1.54647	0	0
PBANKA_1423200	AAA family ATPase, putative	N/A	110.662	310.058	-1.48554	5.81082e-16	1.35464e-15
PBANKA_1423300	DNA/RNA-binding protein Alba 1, putative	ALBA1	96499.6	25562.8	1.9164	0	0
PBANKA_1423400	conserved Plasmodium protein, unknown function	N/A	1471.09	504.211	1.5434	8.93636e-68	5.03158e-67
PBANKA_1423500	60S ribosomal protein L13-2, putative	N/A	8742.82	2796.55	1.64373	0	0
PBANKA_1423600	40S ribosomal protein S16, putative	N/A	10398.5	2911.33	1.83672	0	0
PBANKA_1423700	GDP-mannose 4,6-dehydratase, putative	GMD	5695.46	13782.9	-1.27514	2.06e-289	3.91258e-288
PBANKA_1424000	PUB domain-containing protein, putative	N/A	956.451	385.385	1.31078	2.40168e-36	8.64918e-36
PBANKA_1424100	mediator of RNA polymerase II transcription subunit 21, putative	MED21	679.631	126.041	2.4349	1.06091e-59	5.36355e-59
PBANKA_1424500	conserved Plasmodium protein, unknown function	N/A	1775.09	5302.32	-1.57892	2.24048e-216	3.2025e-215
PBANKA_1424700	zinc finger protein, putative	N/A	638.45	154.612	2.0421	1.08583e-45	4.56214e-45
PBANKA_1425100	karyopherin alpha, putative	KARalpha	7144.94	3481.65	1.03632	6.67412e-117	5.89406e-116
PBANKA_1425300	serine protease HTRA2, putative	HTRA2	445.05	214.285	1.0553	2.73514e-13	5.92311e-13
PBANKA_1426500	cullin-1	CUL1	829.794	2146.76	-1.3715	9.35924e-83	6.21633e-82
PBANKA_1426900	ATP-dependent RNA helicase DBP1, putative	DBP1	1607.37	4093.51	-1.34893	3.54906e-128	3.34178e-127
PBANKA_1427100	aquaporin, putative	AQP2	1807.93	3819.12	-1.0793	3.86281e-88	2.69135e-87
PBANKA_1427400	ribosomal protein L33, apicoplast, putative	N/A	1106.91	431.732	1.35652	1.22181e-42	4.86795e-42
PBANKA_1427600	conserved Plasmodium protein, unknown function	N/A	162.084	537.794	-1.72922	8.81164e-33	2.99261e-32
PBANKA_1427700	RuvB-like helicase 1, putative	RUVB1	305.59	666.222	-1.12455	4.7637e-21	1.28001e-20
PBANKA_1427900	histone acetyltransferase subunit NuA4, putative	N/A	821.784	270.342	1.60476	3.32085e-42	1.31741e-41
PBANKA_1428000	conserved protein, unknown function	N/A	236.083	886.411	-1.90729	3.26586e-58	1.61574e-57
PBANKA_1428050	respiratory chain complex 4 associated protein 5, putative	N/A	2645.14	1322.35	1.00107	7.89576e-55	3.73315e-54
PBANKA_1428500	glycerol-3-phosphate 1-O-acyltransferase, putative	N/A	1717.24	703.465	1.28597	2.72214e-56	1.30823e-55
PBANKA_1428700	eukaryotic translation initiation factor 3 subunit A, putative	EIF3A	452.834	1077.19	-1.24971	1.95086e-38	7.19381e-38
PBANKA_1429100	conserved Plasmodium protein, unknown function	N/A	398.167	1049.29	-1.39782	3.04217e-43	1.2226e-42
PBANKA_1429200	kelch domain-containing protein, putative	S20	1881.81	7421.02	-1.97978	0	0
PBANKA_1429600	proline--tRNA ligase	PRS	1977.34	776.288	1.34828	6.33183e-69	3.61279e-68
PBANKA_1430100	geranylgeranyl transferase type-2 subunit beta, putative	N/A	2363.05	1094.97	1.11048	2.40372e-61	1.23664e-60
PBANKA_1430300	conserved Plasmodium protein, unknown function	N/A	11856.3	30854.7	-1.38006	0	0
PBANKA_1430400	adrenodoxin-type ferredoxin, putative	N/A	2176.75	869.897	1.32072	3.76174e-64	2.00988e-63
PBANKA_1430500	conserved protein, unknown function	N/A	871.502	405.276	1.1047	7.23974e-26	2.16334e-25
PBANKA_1430900	SUN domain-containing protein, putative	N/A	674.952	1869.42	-1.46969	7.02384e-82	4.6374e-81
PBANKA_1431000	peptidyl-prolyl cis-trans isomerase, putative	CYP32	586.942	179.391	1.71036	1.5796e-33	5.4278e-33
PBANKA_1431400	conserved Plasmodium protein, unknown function	N/A	70.7481	364.55	-2.36419	1.24759e-34	4.37089e-34
PBANKA_1431500	radial spoke head protein 9, putative	RSPH9	381.739	1478.93	-1.95448	1.21252e-99	9.3658e-99
PBANKA_1431900	glycerol-3-phosphate dehydrogenase [NAD(+)], putative	N/A	4514.46	935.554	2.27074	0	0
PBANKA_1432100	conserved Plasmodium protein, unknown function	N/A	770.514	375.219	1.03967	1.11512e-20	2.97043e-20
PBANKA_1432400	perforin-like protein 2	PLP2	1372.46	4011.98	-1.548	7.96016e-166	8.93665e-165
PBANKA_1432800	multiple RNA-binding domain-containing protein 1, putative	MRD1	208.907	552.739	-1.40504	2.85089e-24	8.2564e-24
PBANKA_1432900	GTP-binding protein EngA, putative	EngA	609.605	1284.9	-1.07671	4.55773e-34	1.58279e-33
PBANKA_1433100	conserved Plasmodium protein, unknown function	N/A	4052.05	1638.26	1.306	3.05824e-125	2.82213e-124
PBANKA_1434200	arginine--tRNA ligase, putative	RRS	1519.73	719.915	1.07741	2.15683e-39	8.12068e-39
PBANKA_1434300	conserved Plasmodium protein, unknown function	N/A	91.8833	311.12	-1.75987	1.10833e-20	2.95376e-20
PBANKA_1434400	secreted ookinete protein, putative	PSOP17	1800.27	5137.74	-1.5135	5.90517e-179	7.16632e-178
PBANKA_1434600	formin 2, putative	FRM2	386.424	1302.83	-1.75198	9.18678e-69	5.22027e-68
PBANKA_1435000	conserved Plasmodium protein, unknown function	N/A	93.592	194.709	-1.05684	9.21601e-07	1.5893e-06
PBANKA_1435200	female development protein FD4	FD4	1239.08	3069.79	-1.3093	3.42006e-99	2.63075e-98
PBANKA_1435800	conserved Plasmodium protein, unknown function	N/A	3048.16	1092.51	1.48083	5.03083e-113	4.28587e-112
PBANKA_1435900	conserved Plasmodium protein, unknown function	UIS27	60.361	240.257	-1.99302	3.10238e-19	7.88533e-19
PBANKA_1436300	conserved Plasmodium protein, unknown function	N/A	1835.31	5119.02	-1.48038	1.00938e-173	1.18352e-172
PBANKA_1436500	EF hand domain-containing protein, putative	N/A	902.285	5302.07	-2.55541	0	0
PBANKA_1436600	inner membrane complex protein 1h	IMC1h	12311.2	57952.6	-2.23505	0	0
PBANKA_1436800	protein TSSC1, putative	N/A	1751.64	756.031	1.21213	1.23085e-55	5.8746e-55
PBANKA_1437500	AP2 domain transcription factor AP2-G	AP2-G	126.43	385.414	-1.60877	6.44748e-21	1.72659e-20
PBANKA_1437600	glideosome-associated protein 45, putative	GAP45	27981.7	78857.7	-1.49486	0	0
PBANKA_1437700	conserved Plasmodium protein, unknown function	N/A	12912.4	33540.3	-1.37726	0	0
PBANKA_1438600	vacuolar iron transporter	VIT	2907.25	819.612	1.82523	4.40072e-156	4.74832e-155
PBANKA_1439100	BRO1 domain-containing protein, putative	N/A	2202.96	8009.77	-1.86241	0	0
PBANKA_1439200	polyadenylate-binding protein 1, putative	PABP1	2311.95	15799.3	-2.77259	0	0
PBANKA_1439400	histone chaperone ASF1, putative	ASF1	6443.49	2731.66	1.23788	5.46769e-166	6.15088e-165
PBANKA_1440400	small subunit rRNA processing factor, putative	N/A	108.426	257.36	-1.24865	1.18454e-10	2.36993e-10
PBANKA_1441100	haloacid dehalogenase-like hydrolase, putative	HAD2	9805.42	3316.42	1.56409	0	0
PBANKA_1441400	proliferating cell nuclear antigen 2	PCNA2	4508.64	2009.52	1.16526	4.06715e-113	3.47022e-112
PBANKA_1441700	parasitophorous vacuolar protein 2	PV2	2355.18	672.369	1.80709	8.36888e-118	7.40252e-117
PBANKA_1441800	conserved Plasmodium protein, unknown function	N/A	2081.85	792.824	1.39548	1.81331e-65	9.92757e-65
PBANKA_1441900	DNA helicase 60, putative	DH60	603.751	1335.6	-1.14619	1.11065e-39	4.20742e-39
PBANKA_1442200	protein SOC2	SOC2	912.818	2838.33	-1.63669	7.65763e-140	7.58379e-139
PBANKA_1442700	WPP motif-containing protein, putative	N/A	407.788	119.668	1.76603	1.67458e-24	4.87008e-24
PBANKA_1442800	leucine-rich repeat protein	LRR13	353.628	170.17	1.05745	1.41373e-10	2.81731e-10
PBANKA_1442900	conserved Plasmodium protein, unknown function	N/A	340.137	150.989	1.17382	3.72007e-12	7.8209e-12
PBANKA_1443300	merozoite surface protein 9, putative	N/A	20328.8	6812.84	1.57702	0	0
PBANKA_1443400	conserved Plasmodium protein, unknown function	N/A	588.556	255.823	1.20064	2.0443e-20	5.39121e-20
PBANKA_1443700	conserved protein, unknown function	N/A	749.505	4151.21	-2.4688	0	0
PBANKA_1444000	macrophage migration inhibitory factor	MIF	8503.64	1316.88	2.69034	0	0
PBANKA_1444100	T-complex protein 1 subunit gamma, putative	CCT3	5056.46	2019.28	1.32381	7.56087e-152	7.92676e-151
PBANKA_1444200	conserved Plasmodium protein, unknown function	N/A	413.287	1461.5	-1.82137	9.05712e-88	6.27885e-87
PBANKA_1444500	myosin J	MyoJ	588.777	1469.55	-1.31963	7.2732e-56	3.48335e-55
PBANKA_1444800	thioredoxin-like associated protein 1, putative	TLAP1	8696.19	46636.7	-2.42313	0	0
PBANKA_1445000	subpellicular microtubule protein 2, putative	SPM2	4268.46	14605	-1.77496	0	0
PBANKA_1445700	conserved Plasmodium protein, unknown function	N/A	405.116	2100.55	-2.37358	4.18255e-177	4.99923e-176
PBANKA_1446100	membrane protein ICM1	ICM1	358.373	1196.7	-1.7382	4.75039e-66	2.61885e-65
PBANKA_1447900	male development protein MD2	MD2	179.099	1098.57	-2.61409	8.38844e-98	6.3642e-97
PBANKA_1448000	pentatricopeptide repeat domain-containing protein 2, putative	PPR2	661.535	2606.21	-1.978	9.81805e-170	1.13439e-168
PBANKA_1448300	homocysteine S-methyltransferase, putative	N/A	1122.82	494.266	1.18224	4.5439e-35	1.60513e-34
PBANKA_1448400	conserved protein, unknown function	N/A	3426.86	1426.88	1.26493	1.46812e-99	1.13243e-98
PBANKA_1448800	helicase, putative	N/A	426.553	996.15	-1.22479	4.51744e-33	1.53798e-32
PBANKA_1449300	upregulated in late gametocytes ULG8, putative	ULG8	5544.07	12082.8	-1.12409	1.96302e-192	2.53774e-191
PBANKA_1449800	inorganic pyrophosphatase, putative	VP2	1213.25	2822.16	-1.21844	1.27202e-72	7.59378e-72
PBANKA_1449900	CCR4-NOT transcription complex subunit 4, putative	NOT4	564.29	1532.83	-1.44165	3.11244e-66	1.72443e-65
PBANKA_1450400	peptidase, putative	N/A	534.21	1136.91	-1.08992	1.70205e-32	5.75232e-32
PBANKA_1450700	clustered-asparagine-rich protein, putative	CARP	3949.78	1858.3	1.08666	2.34646e-84	1.57548e-83
PBANKA_1450800	WD repeat-containing protein, putative	N/A	287.278	1237.79	-2.10584	2.11798e-88	1.48312e-87
PBANKA_1451000	conserved Plasmodium protein, unknown function	N/A	1170.48	575.079	1.02663	8.57039e-29	2.70526e-28
PBANKA_1451100	conserved Plasmodium protein, unknown function	N/A	8982.47	24313.4	-1.43673	0	0
PBANKA_1451200	p25-alpha family protein, putative	N/A	600.319	1588.89	-1.40454	1.10331e-65	6.06437e-65
PBANKA_1451300	S-adenosyl-methyltransferase, putative	N/A	1285.45	482.827	1.41315	1.84704e-52	8.50806e-52
PBANKA_1451600	SUMO-activating enzyme subunit 2, putative	UBA2	1271.73	2588.76	-1.02583	4.38801e-59	2.20234e-58
PBANKA_1452300	conserved protein, unknown function	N/A	5846.29	1613.54	1.85555	6.86595e-254	1.15041e-252
PBANKA_1452400	ubiquitin-like modifier HUB1, putative	HUB1	823.879	367.967	1.16405	3.30759e-26	9.91563e-26
PBANKA_1452600	calcyclin binding protein, putative	N/A	2130.04	710.915	1.58193	5.43813e-98	4.13149e-97
PBANKA_1452700	conserved Plasmodium protein, unknown function	N/A	191.677	493.548	-1.36299	6.40786e-21	1.71847e-20
PBANKA_1452800	pre-mRNA-splicing factor CWC22, putative	CWC22	662.871	2011.79	-1.60235	1.56603e-95	1.16113e-94
PBANKA_1453000	conserved Plasmodium protein, unknown function	N/A	1445.04	4499.64	-1.63865	7.60942e-206	1.05505e-204
PBANKA_1453600	ribosomal protein L23, mitochondrial, putative	MRPL23	1952.21	672.816	1.5355	2.11441e-86	1.44772e-85
PBANKA_1454100	ATP-dependent zinc metalloprotease FTSH 1, putative	FTSH1	2177.27	765.764	1.50701	2.61576e-93	1.90631e-92
PBANKA_1454800	female development protein FD1	FD1	387.026	2092.68	-2.43507	1.4021e-181	1.72801e-180
PBANKA_1455800	GAS8-like protein, putative	N/A	339.729	1049.19	-1.62718	1.89971e-56	9.16156e-56
PBANKA_1456000	protein farnesyltransferase subunit alpha, putative	N/A	847.738	360.174	1.23385	1.76301e-29	5.6453e-29
PBANKA_1456100	40S ribosomal protein S17, putative	N/A	12268.7	3624.97	1.75871	0	0
PBANKA_1456400	syntaxin-16, putative	STX16	1875.33	672.069	1.48002	1.3609e-80	8.84822e-80
PBANKA_1456600	dolichyl-diphosphooligosaccharide--protein glycosyltransferase subunit OST5, putative	OST5	351.352	85.367	2.04166	1.46076e-26	4.42214e-26
PBANKA_1456700	conserved Plasmodium protein, unknown function	N/A	79.0192	260.082	-1.71764	6.55078e-17	1.56868e-16
PBANKA_1456800	vacuolar-sorting protein SNF7, putative	SNF7	4834.06	2371.66	1.02759	2.2876e-95	1.6916e-94
PBANKA_1456900	translation initiation factor SUI1, putative	N/A	23644.4	9916.38	1.25336	0	0
PBANKA_1457200	double C2-like domain-containing protein, putative	DOC2	317.092	842.348	-1.40847	4.74861e-36	1.70018e-35
PBANKA_1457550	ACEA small nucleolar RNA U3	N/A	2356.78	443.783	2.41097	1.06575e-176	1.26837e-175
PBANKA_1457700	PIMMS57 protein	PIMMS57	36.5222	506.134	-3.79055	2.69525e-70	1.56195e-69
PBANKA_1458300	kinesin-13	N/A	1392.06	3149.98	-1.17895	3.128e-79	1.98944e-78
PBANKA_1458800	kinesin-15	N/A	242.946	1008.75	-2.05358	4.52422e-70	2.60553e-69
PBANKA_1459100	conserved Plasmodium protein, unknown function	N/A	299.635	728.653	-1.28153	4.79889e-28	1.48852e-27
PBANKA_1459200	delta-aminolevulinic acid synthetase	ALAS	37.3365	135.446	-1.8573	3.70973e-10	7.31396e-10
PBANKA_1459500	myosin A-tail interacting protein	MTIP	20488.9	64281	-1.64962	0	0
PBANKA_1459900	signal recognition particle receptor subunit beta, putative	SRPRB	3724.06	1576.3	1.23989	3.20591e-109	2.66167e-108
PBANKA_1460100	conserved protein, unknown function	N/A	433.296	156.507	1.47143	3.51079e-20	9.21043e-20
PBANKA_1460400	peptidyl-prolyl cis-trans isomerase FKBP35, putative	FKBP35	2190.08	1023.88	1.09734	6.1244e-56	2.93569e-55
PBANKA_1460500	serine/threonine protein kinase, putative	N/A	754.593	1566.74	-1.05404	3.97927e-40	1.52095e-39
PBANKA_1460700	dipeptidyl aminopeptidase 2	DPAP2	3419.59	14672	-2.10169	0	0
PBANKA_1461000	methyltransferase, putative	N/A	197.405	427.356	-1.11571	1.42242e-13	3.1058e-13
PBANKA_1461200	conserved protein, unknown function	N/A	478.422	1238.5	-1.37241	1.75973e-50	7.86421e-50
PBANKA_1461300	conserved Plasmodium protein, unknown function	N/A	13893.4	44865.5	-1.69133	0	0
PBANKA_1461400	bax inhibitor 1, putative	N/A	10865.2	4618.5	1.23339	7.87702e-196	1.05014e-194
PBANKA_1462300	conserved Plasmodium protein, unknown function	N/A	129.581	263.39	-1.02524	4.67694e-08	8.56333e-08
PBANKA_1462600	conserved Plasmodium protein, unknown function	N/A	61.8433	294.463	-2.25252	2.96368e-26	8.88945e-26
PBANKA_1463000	osmiophilic body protein G377	G377	2681.2	7625.71	-1.50798	2.64787e-265	4.60348e-264
PBANKA_1463300	conserved Plasmodium protein, unknown function	N/A	3795.41	24150.1	-2.66925	0	0
PBANKA_1463600	transcription initiation factor IIA subunit 2, putative	N/A	568.069	170.72	1.73273	1.06111e-33	3.6575e-33
PBANKA_1463700	DNA repair protein rhp16, putative	N/A	242.459	975.556	-2.00934	2.40114e-70	1.39588e-69
PBANKA_1463900	HSP20-like chaperone, putative	N/A	1199.84	3094.81	-1.36774	1.1175e-104	8.96909e-104
PBANKA_1464000	conserved Plasmodium protein, unknown function	N/A	1962.12	822.4	1.25414	2.45488e-64	1.32054e-63
PBANKA_1464200	thymidylate kinase, putative	TMK	1433.36	679.35	1.07784	5.19942e-38	1.90336e-37
PBANKA_1464400	conserved Plasmodium protein, unknown function	N/A	350.423	132.504	1.40298	2.86616e-16	6.74119e-16
PBANKA_1464700	tryptophan--tRNA ligase, putative	aTrpRS	508.023	153.8	1.72377	4.90448e-29	1.55608e-28
PBANKA_1465051	Plasmodium exported protein, unknown function	N/A	48.2309	98.2029	-1.02181	0.00112395	0.00164557
PBANKA_1465300	PIR protein, pseudogene	N/A	676.575	228.051	1.56683	4.33921e-34	1.50785e-33
PBANKA_1465400	fam-b protein	N/A	231.264	75.9997	1.60499	1.46749e-13	3.20169e-13
PBANKA_1466141	fam-a protein	N/A	393.101	168.276	1.22146	1.6903e-14	3.77695e-14

## Sheet: S1D Table
S1 Table. (D) GO enrichment analysis of significantly 2-fold regulated genes in PbIMC1gcKD [-]TMP parasites compared to [+]TMP parasites.
GO_accession	Description	Bgd count	Result count	Result gene list	Pct of bgd	Fold enrichment	Odds ratio	p-value	adjusted p-value
GO:0016310	phosphorylation	95	32	PBANKA_0104100,PBANKA_0104400,PBANKA_0205800,PBANKA_0311400,PBANKA_0401100,PBANKA_0407400,PBANKA_0408200,PBANKA_0409400,PBANKA_0600600,PBANKA_0616700,PBANKA_0826800,PBANKA_0827100,PBANKA_0829600,PBANKA_0903800,PBANKA_0919900,PBANKA_0925200,PBANKA_0925500,PBANKA_0933700,PBANKA_0942000,PBANKA_1010900,PBANKA_1013300,PBANKA_1019800,PBANKA_1122700,PBANKA_1133100,PBANKA_1240700,PBANKA_1305200,PBANKA_13…	33.7	1.99	2.57	4.41235e-05	0.00324553
GO:0052126	movement in host environment	67	26	PBANKA_0303900,PBANKA_0304700,PBANKA_0402600,PBANKA_0403200,PBANKA_0409400,PBANKA_0413800,PBANKA_0605800,PBANKA_0711400,PBANKA_0711600,PBANKA_0808100,PBANKA_0824200,PBANKA_0911700,PBANKA_1002100,PBANKA_1030100,PBANKA_1037800,PBANKA_1106900,PBANKA_1107100,PBANKA_1115200,PBANKA_1119200,PBANKA_1128100,PBANKA_1136700,PBANKA_1222500,PBANKA_1353400,PBANKA_1422900,PBANKA_1457200,PBANKA_1463000,	38.8	2.29	3.2	1.40271e-05	0.00132656
GO:0007018	microtubule-based movement	22	18	PBANKA_0202700,PBANKA_0214000,PBANKA_0414900,PBANKA_0416100,PBANKA_0507300,PBANKA_0601200,PBANKA_0609500,PBANKA_0615700,PBANKA_0622400,PBANKA_0702000,PBANKA_0902400,PBANKA_0925400,PBANKA_0942300,PBANKA_1208200,PBANKA_1224100,PBANKA_1329200,PBANKA_1458300,PBANKA_1458800,	81.8	4.83	22.69	3.98765e-11	2.63983e-08
GO:0015630	microtubule cytoskeleton	58	30	PBANKA_0202700,PBANKA_0209300,PBANKA_0213900,PBANKA_0214000,PBANKA_0405600,PBANKA_0414900,PBANKA_0416100,PBANKA_0507300,PBANKA_0518100,PBANKA_0601200,PBANKA_0615700,PBANKA_0712500,PBANKA_0721100,PBANKA_0810700,PBANKA_0820200,PBANKA_0827600,PBANKA_0902400,PBANKA_0925400,PBANKA_1038600,PBANKA_1123800,PBANKA_1227000,PBANKA_1300500,PBANKA_1342500,PBANKA_1353900,PBANKA_1358900,PBANKA_1442200,PBANKA_14…	51.7	3.05	5.47	9.8445e-10	4.88099e-08
GO:0070258	inner membrane pellicle complex	55	29	PBANKA_0109900,PBANKA_0402600,PBANKA_0402700,PBANKA_0508300,PBANKA_0513000,PBANKA_0523900,PBANKA_0615300,PBANKA_0620400,PBANKA_0620800,PBANKA_0707100,PBANKA_0714300,PBANKA_0801800,PBANKA_0907100,PBANKA_1013000,PBANKA_1025700,PBANKA_1034500,PBANKA_1109900,PBANKA_1120400,PBANKA_1202000,PBANKA_1209400,PBANKA_1219100,PBANKA_1233700,PBANKA_1311300,PBANKA_1354600,PBANKA_1354900,PBANKA_1364400,PBANKA_14…	52.7	3.11	5.69	1.04295e-09	4.88099e-08
GO:0015629	actin cytoskeleton	20	10	PBANKA_0209300,PBANKA_0712500,PBANKA_0908500,PBANKA_0929300,PBANKA_0929400,PBANKA_1243100,PBANKA_1344100,PBANKA_1355700,PBANKA_1358900,PBANKA_1444500,	50	2.95	4.97	0.000659462	0.0081218
GO:0044310	osmiophilic body	10	6	PBANKA_0303900,PBANKA_0911700,PBANKA_1107100,PBANKA_1115200,PBANKA_1460700,PBANKA_1463000,	60	3.54	7.41	0.00262243	0.024546
GO:0003774	cytoskeletal motor activity	30	21	PBANKA_0202700,PBANKA_0213900,PBANKA_0214000,PBANKA_0414900,PBANKA_0416100,PBANKA_0507300,PBANKA_0601200,PBANKA_0609500,PBANKA_0615700,PBANKA_0622400,PBANKA_0902400,PBANKA_0908500,PBANKA_0925400,PBANKA_1208200,PBANKA_1224100,PBANKA_1329200,PBANKA_1344100,PBANKA_1355700,PBANKA_1444500,PBANKA_1458300,PBANKA_1458800,	70	4.13	11.8	1.49041e-10	5.4847e-08
GO:0004672	protein kinase activity	79	30	PBANKA_0104100,PBANKA_0205800,PBANKA_0311400,PBANKA_0401100,PBANKA_0407400,PBANKA_0408200,PBANKA_0409400,PBANKA_0600600,PBANKA_0616700,PBANKA_0826800,PBANKA_0827100,PBANKA_0829600,PBANKA_0903800,PBANKA_0925200,PBANKA_0925500,PBANKA_0933700,PBANKA_0942000,PBANKA_1010900,PBANKA_1013300,PBANKA_1019800,PBANKA_1122700,PBANKA_1133100,PBANKA_1240700,PBANKA_1305200,PBANKA_1306900,PBANKA_1318000,PBANKA_13…	38	2.24	3.1	5.14441e-06	0.000270449

## Sheet: S1E Table
S1 Table. (E) Heatmaps showing differential expression of selected genes in the PbIMC1gcKD [-]TMP and [+]TMP parasites.
Gene_id	Gene Name or Symbol	[-]TMP_replicate 1	[-]TMP_replicate 2	[+]TMP_replicate 1	[+]TMP_replicate 2	Log2Fold Change	p-value	adjusted p-value
PBANKA_0402600	IMC1a	84.0824	86.9205	416.245	426.229	-2.30115	1.11151e-38	4.12335e-38
PBANKA_0907100	IMC1b	5366.96	5534.88	29112.9	29925.2	-2.43731	0	0
PBANKA_1202000	IMC1c	12424.5	12468	36066.5	37707.9	-1.56755	0	0
PBANKA_1219100	IMC1d	6634.46	6722.79	18980.8	18916	-1.50448	0	0
PBANKA_0402700	IMC1e	8477.11	8750	68681.6	71866.7	-3.02848	0	0
PBANKA_1364400	IMC1f	1024.19	1102.86	9273.01	9254.08	-3.12333	0	0
PBANKA_1436600	IMC1h	12132	12490.4	56661.4	59243.7	-2.23505	0	0
PBANKA_0707100	IMC1i	8844.75	9025.72	68678.1	71907.7	-2.97594	0	0
PBANKA_1120400	IMC1j	11243.8	11483.8	80479.8	83998.8	-2.8555	0	0
PBANKA_1354900	IMC1k	5309.71	5551.7	39728.3	41164.9	-2.89708	0	0
PBANKA_1025700	IMC1l	179.793	196.272	1150.45	1181.35	-2.63346	6.89636e-117	6.08063e-116
PBANKA_0513000	IMC1m	1299.7	1276.7	3001.59	2980.53	-1.21512	1.82075e-90	1.2996e-89
PBANKA_0109900	BTP1	3982.28	3830.11	10241.9	9739.74	-1.35438	1.51382e-225	2.24483e-224
PBANKA_0801800	BTP2	459.77	448.622	2358.72	2241.8	-2.33976	6.06089e-187	7.67437e-186
PBANKA_0523900	GAPM2	24304.3	24940.6	61252.8	63112.6	-1.33664	0	0
PBANKA_1437600	GAP45	27671.1	28292.2	77403.1	80312.4	-1.49486	0	0
PBANKA_1459500	MTIP	20478.5	20499.2	63204.5	65357.5	-1.64962	0	0
PBANKA_0202700	kinesin-8B	138.646	167.299	731.897	734.63	-2.26266	6.10746e-61	3.13339e-60
PBANKA_0609500	kinesin-X3	674.448	669.195	10992.3	10990.8	-4.03209	0	0
PBANKA_0622400	kinesin-20	1274.65	1252.4	14357	14443.6	-3.51044	0	0
PBANKA_0902400	kinesin-X4	162.798	125.24	737.679	695.696	-2.31245	4.56603e-58	2.25095e-57
PBANKA_1208200	kinesin-4, putative	543.852	485.073	1579.42	1512.29	-1.58611	1.97401e-71	1.16096e-70
PBANKA_1224100	kinesin-like protein, putative	271.926	214.965	515.681	546.106	-1.12409	2.61921e-15	6.00006e-15
PBANKA_1458300	kinesin-13	1336.37	1447.74	3075.59	3224.38	-1.17895	3.128e-79	1.98944e-78
PBANKA_1458800	kinesin-15	1336.37	1447.74	3075.59	3224.38	-2.05358	4.52422e-70	2.60553e-69
