# Supplementary material for: An inner membrane complex protein IMC1g in Plasmodium berghei is involved in asexual stage schizogony and parasite transmission
Source: mBio. 2024 Nov 22;16(1):e02652-24. doi: 10.1128/mbio.02652-24 (PMC11708024; doi:10.1128/mbio.02652-24)
Supplement: Table S2 — Oligonucleotides used in the study. [file mbio.02652-24-s0003.xlsx]

## Sheet: Sheet1
Table S2. Oligonucleotides used in the study.
	Primer	Primer sequence 5'-->3'
pYCm-PbIMC1g-HA/HA-DDD constructs	pYCm-PbIMC1g-KD-F	GCTATGACCATGATTACGCCAAGCTTCCCAAATGAAA‍ATGAGACATATCC
	pYCm-PbIMC1g-KD-R1	ccgcggccatggGTTACAGTAAAAACCcCTgTGcACTACATTTGGAGTTTTTGATATTC
	pYCm-PbIMC1g-KD-F1	ccatggccgcggTAGatttaagaaggtattc‍atggttttat
	pYCm-PbIMC1g-KD-R	TATGAATATTAAATTGTAAACTTAAGcatgtagaaaactacccccttatc
	PbIMC1g-KD-NcoI-F	AcAGgGGTTTTTACTGTAACccatggCCCTACTTCTTAgcggccgc
	PbIMC1g-KD-SacII-R	tgaataccttcttaaatCTAccgcggCCGCCGCTCCAGAATCTCAAAGC
	PbIMC1g-p36	TCGAGTTATACAATGTTATTACTCCAAATGTAGTTCATAGGTTTTAGAGCTAGAAATAGC
	PbIMC1g-p37	GCTATTTCTAGCTCTAAAACCTATGAACTACATTTGGAGTAATAACATTGTATAACTCGA
	PbIMC1g-HA-NcoI-F	AcAGgGGTT‍TTTACTGTAA‍CccatggTACCCTTACGATGTGCCTGATTAC
	PbIMC1g- HA-SacII-R	tgaataccttcttaaatCTAccgcggGTCCCCTCCTACATGTTTTTTGG
pYCm-PvIMC1gREV construct	pYCm-PvIMC1gTR-F1	gctatgaccatgattacgccaagcttggctaattggctgttgtttaaatatg
	PvIMC1gTR-R1	ccgcggccatggcGCTAATTTATTGGGTGTAGAACAC
	PvIMC1gTR-F1	ccatggccgcggTGTTGTTCTGGAGACAACGTTTTTG
	pYCm-PvIMC1gTR-R1	tatgaatattaaattgtaaacttaagCTTCGGTAGATCCAATATTCATC
	PvIMC1g-F1	CTACACCCAATAAATTAGCgccatggATGTGCTCGACGAACCAAAAACTAG
	PvIMC1g-R1	GTTTTTGTTCACCCAAATCCTCTTCTGATATTAACTTCTGCTCGGCGTAGTTGCAGTAGCAGTTG
	PvIMC1g-R2	ACGTTGTCTCCAGAACAACAccgcggctaTAAATCTTCTTCGCTTATGAGTTTTTGTTCACCCAAATCCTCTTC
	PvIMC1g-TR-sgRNA1-F1	tacttcgagttatacaatgttattAACGTTGTCTCCAGAACAACgttttagagctagaaatagcaagt
	PvIMC1g-TR-sgRNA1-R1	acttgctatttctagctctaaaacGTTGTTCTGGAGACAACGTTaataacattgtataactcgaagta
	PvIMC1g-seqF1	CGATCGAAATTAGTCATTTTCTG
	PvIMC1g-seqF2	GTGGAAGTCCCACAAATAAAAACAG
	PvIMC1g-seqR1	CTTCTGCTCGGCGTAGTTGCAG
pYCm-PbIMC1g-Nmut construct	PbIMC1g-palmutF1	CTACACCCAATAAATTAGCCgccgccTCTGGAGACAACGTTTTTGATCC
	PbIMC1g-palmutR1	ATTGGGTGTAGAggcCATtttgttataattaaaaccg
	PbIMC1g-palmut-sgRNA-F	tcgagttatacaatgttattAACGTTGTCTCCAGAACAACgttttagagctagaaatagc
	PbIMC1g-palmut-sgRNA-R	gctatttctagctctaaaacGTTGTTCTGGAGACAACGTTaataacattgtataactcga
primers for genotyping	IMC1g-HA-genoP1	GCCTGTTGTTCTGGAGACAACG
	IMC1g-HA-genoP2	ccaattgaacaataactttgcacac
	DDD-genoR1	GATCGGCAGGCAGGTTCCAC
	PbIMC1g-palmN-genoF3	gcatattataatgtgtgaatgggg
	PbIMC1g-palmN-genoR1	GTTACAGTAAAAACCTCTATGAAC
primers for real-time RT-PCR	PbIMC1a-rtF1	TTAGCCAACACACAGAAAGAG
	PbIMC1a-rtR1	CTCAACCTTTGGAGCATATTTG
	PbIMC1b-rtF1	CAAACCATGACAATGAAATGCC
	PbIMC1b-rtR1	GTCCCACTTTTCGAAGTATTTGC
	PbIMC1c-rtF1	CACTAAAGAGACATCAACCGTCG
	PbIMC1c-rtR1	GTGTAACATTTTTGGGGACATGG
	PbIMC1d-rtF1	GACGAAGATTCCGTAGAAATAAAC
	PbIMC1d-rtR1	ATTTCATCAACCCCATATCGC
	PbIMC1e-rtF1	GTGGAGAGGGTTCCACATATAAC
	PbIMC1e-rtR1	CTACGTATTGAATTTGTGGAACTTC
	PbIMC1f-rtF1	GTTACGTCTACAAAATTTTGCG
	PbIMC1f-rtR1	GCCTTCTCTTTTCGAATGTTCTTG
	PbIMC1g-rtF1	GAAACCGCAAGTATCTCCAATG
	PbIMC1g-rtR1	GGAAAATCGCCAAAGGGTGG
	PbIMC1h-rtF1	GCGAGGTAAATAGGGGTTATGAAG
	PbIMC1h-rtR1	CCTATTCCCACATTATATGGATTA
	PbIMC1i-rtF1	GGAAAACCCAAATCCTTCTAACG
	PbIMC1i-rtR1	GGTTTTATAACATCAACATAC
	PbIMC1j-rtF1	CAACGAAGATTATATGGGTTATG
	PbIMC1j-rtR1	CACAGGGGACATCATGATTTGC
	PbIMC1k-rtF1	CTCATTAAGTAGCGCTCAAAGTG
	PbIMC1k-rtR1	CTTGTCTTTCCCTACCTAATCC
	PbIMC1l-rtF1	GGGGTACAATTATGATAGGGAAGG
	PbIMC1l-rtR1	CTCTGATTTCTGGGACTTCAAC
	PbIMC1m-rtF1	GAGAAAGACCACAGAATAGGGG
	PbIMC1m-rtR1	GATATGTACGATACTCAACTCTGGG
	PbIMC1p-rtF1	GCATGTAATTCATGTAAATGTTCC
	PbIMC1p-rtR1	CCTTGAGCATAACTTATTAAAGGG
	PbDIP13-rtF1	GAGTATACCTCTCATAAAAAGTG
	PbDIP13-rtR1	CGTTCTATCATATTCTAAACGTG
	PbPIC5-rtF1	CTTGTGCGGAATGCCAGGAGC
	PbPIC5-rtR1	CAACCCATGCCCATCCTTCATC
	PbPhIL1-rtF1	CCCTTCCGAACAAATTTACGCC
	PbPhIL1-rtR1	GGTTCATAGCATTCGGATTGG
	PbGAPM1-rtF1	GTTGTTCGTCCTGGTGAAGCCCC
	PbGAPM1-rtR1	CCAACAGTTCCTGGTAGTGCTC
	PbGAPM2-rtF1	CATACGGTATGGAGGGAGATGATAC
	PbGAPM2-rtR1	CCAGTTCCTCCAAATGCCCAG
	PbGAPM3-rtF1	CAAGTTCTTCTTGCTGATGACAC
	PbGAPM3-rtR1	GACCCATTCACTTCCTCCTTCG
	PbBTP1-rtF1	GGCGAAATTAAAATTAACCACAC
	PbBTP1-rtR1	GGGTATCTGACAAATTTCGTTTCC
	PbBTP2-rtF1	GAAGATGGGGAAAAACCAGACG
	PbBTP2-rtR1	CTCTTTCTTCTATGGTTTCATTG
	PbGAP40-rtF1	GGAAAAGTCAATTTTGCCAGAG
	PbGAP40-rtR1	CCTTGTGCTAATTGCCACCATG
	PbGAP45-rtF1	GGCCCCCAAACGTAGGGACATG
	PbGAP45-rtR1	GAATTTGATTTGTCTAAATCGTC
	PbGAP50-rtF1	GGAAATTGGGGTAAAGAAAG
	PbGAP50-rtR1	CCCCTTTCTCTTCTTCATATAC
	PbMTIP-rtF1	GTGGGGACCCGGTTTTGAATGG
	PbMTIP-rtR1	CTATGCTTATTTTTCCACTGCTGG
	PbMyoA-rtF1	CCCCAACTATAGAGGAAGATCCC
	PbMyoA-rtR1	GAACACAGGGTGTATTTGTGTGG
	Pb18s F	AATTGACGGAAGGGCACCAC
	Pb18s R	GCCATGCATCACCATCCAAGA
	PbKinesin4-rtF1	ACAACGGACAGAGACGGATT
	PbKinesin4-rtR1	AGGGCTTGTGGAATGTCTGA
	PbKinesin5-rtF1	CAGTAGCGGATGTACTACAAAGGA
	PbKinesin5-rtR1	TGCTAGGCACATTTGGATTGTTT
	PbKinesin8.1-rtF1	CGAAGGAGGGTTCTCCTAATG
	PbKinesin8.1-rtR1	TGGTGTCCTTCCCTTTCCTG
	PbKinesin8.2-rtF1	ACCCTTGATTCCTCATGTCTTCAA
	PbKinesin8.2-rtR1	TTTTTCCTGAGCCGGTTGCT
	PbKinesin13-rtF1	GGCAAACAGGTAGCGGGAAA
	PbKinesin13-rtR1	CTTTGCCCATATGGCTGGGA
	PbKinesin15-rtF1	TGCCTTGTTGATTTAGCAGGT
	PbKinesin15-rtR1	TTGCATTACAGCCAAAGCATT
	PbKinesin19-rtF1	GGGGCAATTTACGTGGTGAA
	PbKinesin19-rtR1	ACTCTGCCAACTTTGTTCGA
	PbKinesin7-rtF1	TAGGTGCTTTGACGACCACG
	PbKinesin7-rtR1	GGATCAGCAGGAACACCCAT
	PbKinesinX4-rtF1	CATCGATTTAGCTGGTTCCGA
	PbKinesinX4-rtR1	GCCTTGTCAACTTGGAATCTCT
PbIMC1g truncated constructions	PbIMC1gpro-BglII-F	aacgtaacagacttaggaggagatctgagagatgcttcattatatgcgg
	PbIMC1gpro-XhoI-R	tttgattttatacatcccatctcgagtttgttataattaaaaccg
	pLyn-WR-BamHIF	tacctaatagaaatatatcaGGATCCATGCATGGTTCGCTAAACTGCATC
	pLyn-WR-HindIIIR	tttttaatctattattaaatAAGCTTTAATCATTCTTCTCATATACTTC
	PbIMC1g-palmutF1	CTACACCCAATAAATTAGCCgccgccTCTGGAGACAACGTTTTTGATCCTAACCC
	pLyn-PbIMC1gFL-MluI-R1	tttgcacttcttgttggatcacgcgtGTTACAGTAAAAACCTCTATGAAC
	pLyn-PbIMC1gPalmut-XhoI-F1	gtatatcattttaaagataactcgagataagcATGgccTCTACACCCAATAAATTAGCC
	pLyn-PbIMC1gFL-XhoI-F1	gtatatcattttaaagataactcgagataagcATGTGTTCTACACCCAATAAATTAG
	PbIMC1g-R1	TTTCATTTTCTGGATATGTCTCATTTTCATTTGG
	PbIMC1g-F1	GAAAATGAAACCGCAAGTATCTCC
	pLyn-PbIMC1g-DelC-MluI-R1	tttgcacttcttgttggatcacgcgtTTTTAACTCTTCAACATGGTGTTC
primers for pET32a construction	pET32a-PbGAPM1-BamHI	gccatggctgatatcggatccATGGCATCCTCATATTATTTTGATGA
	pET32a-PbGAPM1-NotI	tggtggtgctcgagtgcggccgcTTTGCACGTCGTTGCATTTTCAG
	pET32a-PbGAPM2-BamHI	gccatggctgatatcggatccTTATTAATGGTGTTTTCTGGTTTTGG
	pET32a-PbGAPM2-NotI	tggtggtgctcgagtgcggccgcATATTGCCCAATATTATATTTATTTTC
	pET32a-PbGAPM3-BamHI	gccatggctgatatcggatccTGGTTTACAACGAGACAAGACGG
	pET32a-PbGAPM3-NotI	tggtggtgctcgagtgcggccgcAGCTGGATAGTATGCATTTTGCCC
	pET32a-PbIMC1c-BamHI	acaaggccatggctgatatcggatccATGGATAATTCACATTTAAGCAG
	pET32a-PbIMC1c-NotI	GGTGGtggtggtgctcgagtgcggccgcTCTGCATGTACCTGTACAGCATCC
Yeast-two hybrid assay	PbIMC1cFL-BD-EcoRI-F	TGCATATGGCCATGGAGGCCGAATTCATGGATAATTCACATTTAAGCAG
	PbIMC1cFL-BD-BamHI-R	TGCGGCCGCTGCAGGTCGACGGATCCttaTCTGCATGTACCTGTACAGCATCC
	PbIMC1gFL-BD-EcoRI-F	TGCATATGGCCATGGAGGCCGAATTCatgtgcagcacccctaacaagc
	PbIMC1gFL-BD-BamHI-R	TGCGGCCGCTGCAGGTCGACGGATCCttaagcggccgcgttgcagtaaaatcc
	PbGAPM2-AD-EcoRI-F	ATATGGCCATGGAGGCCAGTGAATTCatgctttacagctacggcatggaagg
	PbGAPM2-AD-BamHI-R	ATCTGCAGCTCGAGCTCGATGGATCCctagcggccgcttagtactgtccg
	PbGAPM1-AD-EcoRI-F	ATATGGCCATGGAGGCCAGTGAATTCATGTTTTTTACTTATGTTGTTCGTCC
	PbGAPM1-AD-BamHI-R	ATCTGCAGCTCGAGCTCGATGGATCCTTATTTGCACGTCGTTGCATTTTCAG
	PbGAPM3-AD-EcoRI-F	ATATGGCCATGGAGGCCAGTGAATTCATGTGGTTTACAACGAGACAAGAC
	PbGAPM3-AD-BamHI-R	ATCTGCAGCTCGAGCTCGATGGATCCTTAAGCTGGATAGTATGCATTTTGC
	PbPIC5-AD-EcoRI-F	ATATGGCCATGGAGGCCAGTGAATTCATGGCAATTACAAACTTGTGCGG
	PbPIC5-AD-BamHI-R	ATCTGCAGCTCGAGCTCGATGGATCCTTAATCTTCTTCTTCATCGTTATC
	PbPHIL1-AD-EcoRI-F	ATATGGCCATGGAGGCCAGTGAATTCATGCTTTTTTCAACACCGAGAAAAAG
	PbPHIL1-AD-BamHI-R	ATCTGCAGCTCGAGCTCGATGGATCCTTACATATTATCTTTAGGGCATTCTTG
	PbIMC1c-AD-EcoRI-F	ATATGGCCATGGAGGCCAGTGAATTCATGGATAATTCACATTTAAGCAG
	PbIMC1c-AD-BamHI-R	ATCTGCAGCTCGAGCTCGATGGATCCTTATCTGCATGTACCTGTACAGCATC
	PbIMC1gIMCp-opt-AD-EcoRI-F	ATATGGCCATGGAGGCCAGTGAATTCATGCAGGTGGTCAACAAGCACCTGCC
	PbIMC1gIMCp-opt-AD-BamHI-R	ATCTGCAGCTCGAGCTCGATGGATCCTTATTTCAGCTCTTCCACGTGGTGTTCC
	PbIMC1gCter-opt-AD-EcoRI-F	ATATGGCCATGGAGGCCAGTGAATTCATGGAGAACGAGACAGCCAGCATCTC
	PbIMC1gCter-opt-AD-BamHI-R	ATCTGCAGCTCGAGCTCGATGGATCCTTAGTTGCAGTAAAATCCTCTATGC
	PbIMC1gIMCp1-opt-AD-BamHI-R	ATCTGCAGCTCGAGCTCGATGGATCCTTACACGGGGCGGATCTGTTCCACG
	PbIMC1gIMCp2-opt-AD-EcoRI-F	ATATGGCCATGGAGGCCAGTGAATTCATGGTGAAGTATAAGAACATCTAC
	PbIMC1gIMCp2-opt-AD-BamHI-R	ATCTGCAGCTCGAGCTCGATGGATCCTTACTCTCTATCCACATACACAGGC
	PbIMC1gIMCp3-opt-AD-EcoRI-F	ATATGGCCATGGAGGCCAGTGAATTCATGAGAATCATCCACGTGCCCAAG
